# Supplementary material for: AP-2δ Is the Most Relevant Target of AP-2 Family-Focused Cancer Therapy and Affects Genome Organization
Source: Cells. 2022 Dec 19;11(24):4124. doi: 10.3390/cells11244124 (PMC9776946; doi:10.3390/cells11244124)
Supplement: Supplementary file 1 [file cells-11-04124-s001.zip]

Archive with 11 entries (11 files):
- Figure_S1.tif
- Figure_S2.tif
- Supplementary_File_S1.xlsx
- Supplementary_File_S2.xlsx
- Supplementary_File_S3.xlsx
- Supplementary_File_S4.xlsx
- Supplementary_File_S5.xlsx
- Supplementary_File_S6.xlsx
- Supplementary_File_S7.cys
- Supplementary_File_S8.xlsx
- Table_S1.pdf
