# Supplementary material for: AP-2δ Is the Most Relevant Target of AP-2 Family-Focused Cancer Therapy and Affects Genome Organization
Source: Cells. 2022 Dec 19;11(24):4124. doi: 10.3390/cells11244124 (PMC9776946; doi:10.3390/cells11244124)
Supplement: Supplementary file 1 [file cells-11-04124-s001.zip › Supplementary_File_S1.xlsx]

## Sheet: Suppl.FileS1 Title
	Supplementary File S1 – Summary of mutational status-related analysis performed using muTarget.
	Genes are sorted based on p-value.
	If there are more than four genes (cancer hallmark-related or FDA-approved) for one cancer, two best up- and down- regulated are presented in the Figure 6A.
	The spreadsheet "All significant genes" is related to the successive spreadsheets which summarize the built-in gene ontology option of muTarget.
	Gene ontology (biological processes) was performed with default parameters; separate results for upregulated and downregulated significant genes are available.

## Sheet: Cancer hallmark genes 
Bladder cancer
Less than 10 mutated patients
Breast cancer
Less than 10 mutated patients
Cervix cancer
Less than 10 mutated patients
Colon Adenocarcinoma
Expression of	Mean mutant (n=18)	Mean wild (n=378)	FC (mutant/wild)	Direction	p-value
CXCR4	1783.67	1028.95	1.73	up	2.12e-04
MCM5	3860.89	2355.18	1.64	up	3.99e-04
CXCL13	450.22	176.41	2.55	up	6.22e-04
PML	3557.28	2409.29	1.48	up	1.64e-03
MCM2	3979.06	2696.76	1.48	up	1.71e-03
TYMP	3071.39	1707.92	1.8	up	2.33e-03
CXCL14	2028	4846.46	2.38	down	2.40e-03
FAS	699.22	439.01	1.59	up	2.67e-03
ETV4	2200.5	3374.54	1.54	down	4.29e-03
ITGB2	3058.22	1728.76	1.77	up	4.45e-03
BCL2A1	220.89	136.8	1.61	up	6.76e-03
EREG	680.39	1649.63	2.44	down	7.27e-03
MMP12	3844.83	1772.28	2.17	up	9.21e-03
STAT1	11466.67	6109.63	1.88	up	9.85e-03
Head and neck cancer
Less than 10 mutated patients
Kidney Clear Cell Carcinoma
Less than 10 mutated patients
Kidney Papillary Cell Carcinoma
Less than 10 mutated patients
Lower Grade Glioma
Less than 10 mutated patients
Liver cancer
Less than 10 mutated patients
Lung Adenocarcinoma
Expression of	Mean mutant (n=22)	Mean wild (n=486)	FC (mutant/wild)	Direction	p-value
MMP2	14642.27	9690.49	1.51	up	9.36e-03
Lung Squamous Cell Carcinoma
Expression of	Mean mutant (n=23)	Mean wild (n=465)	FC (mutant/wild)	Direction	p-value
ZHX2	812	1185.66	1.47	down	5.51e-03
MYB	194.65	530.7	2.7	down	7.45e-03
Multiple Myeloma
Less than 10 mutated patients
Ovarian cancer
Less than 10 mutated patients
Prostate cancer
Less than 10 mutated patients
Sarcoma
Less than 10 mutated patients
Melanoma
No gene expressions associated with the selected gene mutation
Gastric cancer
Expression of	Mean mutant (n=10)	Mean wild (n=362)	FC (mutant/wild)	Direction	p-value
MYB	2400	780.87	3.07	up	3.04e-04
MCM2	3255.5	1811.54	1.8	up	7.59e-04
FANCG	740	495.52	1.49	up	8.46e-04
FANCD2	869.3	587.83	1.48	up	1.16e-03
RAD54L	418.1	249.33	1.68	up	1.54e-03
CCNF	1155.5	774.84	1.49	up	1.80e-03
BRCA1	1171.1	786.73	1.49	up	2.21e-03
MCM5	3186.6	2121.65	1.5	up	2.22e-03
BARD1	643.9	434.06	1.48	up	2.45e-03
RAD51	467.7	309.45	1.51	up	3.40e-03
PDK3	607.6	370.02	1.64	up	3.78e-03
CHEK2	457.3	318.19	1.44	up	3.80e-03
PRC1	2361.9	1408.61	1.68	up	3.85e-03
TOPBP1	2304	1600.13	1.44	up	4.04e-03
FANCA	1185.2	743.34	1.59	up	4.31e-03
BRIP1	502.6	308.38	1.63	up	5.96e-03
PDK1	986	671.01	1.47	up	7.01e-03
TNFRSF10C	56.8	124.2	2.17	down	7.97e-03
IGFBP7	6828	13428.67	1.96	down	8.01e-03
DKC1	3300.1	2150.68	1.53	up	9.02e-03
CXCL14	996.7	2779.85	2.78	down	9.02e-03
PARP3	1022.2	650.43	1.57	up	9.46e-03
MCM4	4801.3	3248.33	1.48	up	9.66e-03
Thyroid cancer
Less than 10 mutated patients
Uterine cancer
Expression of	Mean mutant (n=25)	Mean wild (n=501)	FC (mutant/wild)	Direction	p-value
ACD	960.72	612.11	1.57	up	1.04e-07
TKT	21339.12	13519.22	1.58	up	1.26e-06
DDB2	1051.76	692.12	1.52	up	2.25e-06
CDC6	1246.24	763.4	1.63	up	2.11e-05
CXCL9	2109.36	908.13	2.32	up	2.23e-05
RAD51	510.04	319.57	1.6	up	5.01e-05
MYCL	165.56	387.39	2.33	down	6.60e-05
FANCA	788.4	479.52	1.64	up	7.66e-05
MDC1	1721.04	1132.41	1.52	up	8.43e-05
CCNB2	1589.28	1063.03	1.5	up	1.04e-04
TCF3	6371.8	4268.08	1.49	up	1.76e-04
CXCL5	64.2	527.28	8.33	down	2.83e-04
PRC1	1883.16	1293.08	1.46	up	2.84e-04
CCNB1	3446.2	2331.04	1.48	up	4.93e-04
CXCL13	586.8	297.16	1.97	up	5.04e-04
BRCA1	712.48	456.05	1.56	up	8.16e-04
CDKN2A	756.36	1671.1	2.22	down	9.95e-04
FAP	278.76	159.67	1.75	up	2.22e-03
MCM5	4481.12	2808.21	1.6	up	2.49e-03
FHIT	204.04	296.88	1.45	down	2.85e-03
MCM2	4045.76	2802.11	1.44	up	3.11e-03
KIT	69.88	212.18	3.03	down	3.72e-03
CDKN2B	204.76	369.3	1.82	down	3.72e-03
ILK	239.28	166.69	1.44	up	6.26e-03
CTSK	1811.44	959.18	1.89	up	6.77e-03
TNF	83.68	153.86	1.85	down	8.01e-03
MDH1B	96.72	168.89	1.75	down	8.01e-03
PCK2	1716.32	1169.11	1.47	up	8.52e-03

## Sheet: FDA-approved drug target genes
Bladder cancer
Less than 10 mutated patients
Breast cancer
Less than 10 mutated patients
Cervix cancer
Less than 10 mutated patients
Colon Adenocarcinoma
No gene expressions associated with the selected gene mutation
Head and neck cancer
Less than 10 mutated patients
Kidney Clear Cell Carcinoma
Less than 10 mutated patients
Kidney Papillary Cell Carcinoma
Less than 10 mutated patients
Lower Grade Glioma
Less than 10 mutated patients
Liver cancer
Less than 10 mutated patients
Lung Adenocarcinoma
Expression of	Mean mutant (n=22)	Mean wild (n=486)	FC (mutant/wild)	Direction	p-value
PRKAB1	1310.09	2012.75	1.54	down	2.57e-04
Lung Squamous Cell Carcinoma
No gene expressions associated with the selected gene mutation
Multiple Myeloma
Less than 10 mutated patients
Ovarian cancer
Less than 10 mutated patients
Prostate cancer
Less than 10 mutated patients
Sarcoma
Less than 10 mutated patients
Melanoma
No gene expressions associated with the selected gene mutation
Gastric cancer
No gene expressions associated with the selected gene mutation
Thyroid cancer
Less than 10 mutated patients
Uterine cancer
Expression of	Mean mutant (n=25)	Mean wild (n=501)	FC (mutant/wild)	Direction	p-value
FGFR2	1082.08	3015.25	2.78	down	4.57e-05
RRM1	2851.6	1768.05	1.61	up	1.78e-04
DHFR	639.88	378.78	1.69	up	1.99e-04
AOC3	910.36	243.58	3.74	up	2.96e-04
SCNN1G	309.56	892.91	2.86	down	4.52e-04
GABRE	57.72	241.8	4.17	down	7.36e-04
SRD5A2	35.2	141.95	4	down	1.16e-03
TYMS	1518.16	911.48	1.67	up	1.18e-03
SLC7A11	1122.8	516.13	2.18	up	1.43e-03
TUBA4A	3384.28	1691.52	2	up	2.22e-03

## Sheet: All significant genes
Bladder cancer
Less than 10 mutated patients
Breast cancer
Less than 10 mutated patients
Cervix cancer
Less than 10 mutated patients
Colon Adenocarcinoma
Expression of	Mean mutant (n=18)	Mean wild (n=378)	FC (mutant/wild)	Direction	p-value
PLEKHG6	985	1741.29	1.75	down	3.28e-05
ATP5F1A	19316.39	12264.24	1.58	up	3.50e-05
CEACAM5	45117	90406.05	2	down	3.80e-05
IYD	476.83	1100.43	2.33	down	4.01e-05
WDR54	557.56	310.34	1.8	up	6.15e-05
ITGAE	661.5	430.75	1.54	up	1.03e-04
GUCY2C	1308.67	2560.39	1.96	down	1.12e-04
SHROOM4	341.28	759.28	2.22	down	1.45e-04
PKM	50311.33	35044.35	1.44	up	1.69e-04
CXCR4	1783.67	1028.95	1.73	up	2.12e-04
LRRC2	56.33	158.15	2.78	down	2.27e-04
CDH17	9071.83	16124.22	1.79	down	2.36e-04
FECH	637.22	397.21	1.6	up	2.41e-04
DHRS12	212.17	348.89	1.64	down	2.45e-04
RNF122	242.56	161.39	1.5	up	2.54e-04
A1CF	318.17	661.9	2.08	down	2.62e-04
NXPH4	1103.94	200.09	5.52	up	2.66e-04
NORAD	7652.89	11701.72	1.54	down	3.12e-04
CDC45	890.28	613.95	1.45	up	3.52e-04
RNF32	81	138.56	1.72	down	3.65e-04
SERPINE2	1355	2683.95	2	down	3.91e-04
MCM5	3860.89	2355.18	1.64	up	3.99e-04
LINC00543	68.89	138.58	2	down	4.10e-04
RIDA	374.28	620.65	1.67	down	4.13e-04
CTSV	188.11	456.17	2.44	down	4.27e-04
HLA-DQB2	474.28	191.91	2.47	up	4.58e-04
SLC22A3	346	648.99	1.89	down	4.62e-04
PLCB4	1694.22	4324.76	2.56	down	4.64e-04
SLC28A3	524.11	242.54	2.16	up	4.80e-04
VAV3	1010.72	2574.63	2.56	down	4.98e-04
ZIC2	483.11	181.38	2.66	up	5.29e-04
HAVCR2	442	237.06	1.86	up	5.78e-04
MTERF1	100.44	214.88	2.13	down	6.05e-04
PRR15	1771.22	3224.1	1.82	down	6.08e-04
CXCL13	450.22	176.41	2.55	up	6.22e-04
TNNC2	111.5	426.92	3.85	down	6.34e-04
ZC4H2	164.44	267.24	1.61	down	6.44e-04
TPGS2	1935.94	1339.83	1.44	up	7.48e-04
NPFFR1	53	113.65	2.13	down	7.62e-04
TMEM176A	2776.94	5960.92	2.13	down	7.63e-04
ZDHHC9	2905.72	4343.79	1.49	down	8.01e-04
ZNF836	102.39	149.63	1.47	down	8.16e-04
DDX27	1979.33	3125.47	1.59	down	8.26e-04
EPB41L1	1514.78	2569.25	1.69	down	8.42e-04
CD52	450.83	288.29	1.56	up	8.45e-04
KRT14	10.28	148.78	14.29	down	9.46e-04
ROCK2	2057.33	3128.92	1.52	down	9.47e-04
TYMS	1497.22	980.62	1.53	up	1.06e-03
SKA1	538.72	307.27	1.75	up	1.07e-03
IGF2BP3	256.39	121.18	2.12	up	1.11e-03
HCG11	114.94	205.86	1.79	down	1.13e-03
CCL4	340	195.06	1.74	up	1.16e-03
COMMD6	1495.17	2255.12	1.52	down	1.17e-03
KDM7A-DT	415.28	647.82	1.56	down	1.17e-03
NLRC5	3121.28	2139.58	1.46	up	1.18e-03
HASPIN	236.89	155.91	1.52	up	1.19e-03
MAPK12	304.11	161.73	1.88	up	1.21e-03
LAPTM5	5238.11	3225.73	1.62	up	1.24e-03
TGIF2	805.61	1183.29	1.47	down	1.39e-03
EIF4EBP3	89.72	147.4	1.64	down	1.49e-03
RCN1	3048.06	4397.69	1.45	down	1.50e-03
FCER1G	910.78	558.22	1.63	up	1.51e-03
TMEM176B	3931.83	6835.43	1.72	down	1.54e-03
STX19	111.94	202.55	1.82	down	1.63e-03
PML	3557.28	2409.29	1.48	up	1.64e-03
TRIM69	1293.67	861.53	1.5	up	1.69e-03
SMIM2-AS1	43.44	123.89	2.86	down	1.69e-03
HPSE	522.22	289.47	1.8	up	1.69e-03
MCM2	3979.06	2696.76	1.48	up	1.71e-03
CFTR	2909.89	5416.5	1.85	down	1.71e-03
SIGLEC1	429.67	217.88	1.97	up	1.74e-03
ZNF785	188.94	281.57	1.49	down	1.74e-03
ZNF234	132.67	191.42	1.45	down	1.77e-03
PLA2G2A	12119	6053.07	2	up	1.81e-03
ZKSCAN1	2837.33	4275.24	1.52	down	1.81e-03
LOC105372629	101.11	255.26	2.5	down	1.84e-03
RAPGEFL1	1429.89	2535.53	1.79	down	1.84e-03
OSCAR	155.94	99.65	1.56	up	1.86e-03
WDR76	613.56	392.2	1.56	up	1.95e-03
MOGAT3	308.94	629.17	2.04	down	1.96e-03
POFUT1	3089.39	4981.14	1.61	down	2.03e-03
CTTNBP2	144.67	351.04	2.44	down	2.06e-03
CALHM6	304.06	113.15	2.69	up	2.07e-03
CCL4L2	174.89	98.98	1.77	up	2.10e-03
CEACAM6	19558.39	39580.69	2.04	down	2.13e-03
TUSC1	263.94	392.45	1.49	down	2.19e-03
IL4I1	510.83	257.98	1.98	up	2.21e-03
CD86	303.11	185.67	1.63	up	2.22e-03
KRT23	462.06	1941.32	4.17	down	2.23e-03
TNFSF13B	287.89	149.89	1.92	up	2.23e-03
CD53	1130.94	719.84	1.57	up	2.31e-03
TYMP	3071.39	1707.92	1.8	up	2.33e-03
NR1I2	841	1267.83	1.52	down	2.33e-03
AGT	404.83	784.56	1.92	down	2.35e-03
HLA-DRA	20800.72	11707.97	1.78	up	2.35e-03
CD48	363.17	219.88	1.65	up	2.35e-03
TYROBP	1355.67	767.45	1.77	up	2.36e-03
KLHL6	254.33	165.85	1.53	up	2.38e-03
BCLAF3	269.94	401.73	1.49	down	2.39e-03
TDGF1	404.83	825.6	2.04	down	2.40e-03
CXCL14	2028	4846.46	2.38	down	2.40e-03
RPL39	2048.11	4044.76	1.96	down	2.40e-03
MCUB	730.94	434.79	1.68	up	2.45e-03
FCGR2B	162.33	99.39	1.63	up	2.45e-03
MTIF3	929.61	1361.46	1.47	down	2.46e-03
CBR3	246.33	115.64	2.13	up	2.48e-03
ODF3B	424.61	251.37	1.69	up	2.49e-03
LRIF1	305.67	461.36	1.52	down	2.50e-03
ZNF112	71.17	106.22	1.49	down	2.53e-03
USP12	1094.83	1703.31	1.56	down	2.53e-03
HLA-DMB	1420.78	754.71	1.88	up	2.56e-03
SATB1	468.61	888.58	1.89	down	2.57e-03
OXCT1	1342.94	744.84	1.8	up	2.61e-03
USP18	294.61	169.34	1.74	up	2.67e-03
FAS	699.22	439.01	1.59	up	2.67e-03
SDS	314.5	191.38	1.64	up	2.71e-03
LINC01006	197.33	323.87	1.64	down	2.71e-03
PFKP	5839.22	3872.59	1.51	up	2.72e-03
SRPK3	53.06	123.29	2.33	down	2.73e-03
MYRIP	137.22	323.39	2.38	down	2.91e-03
SULT1B1	725	1570.94	2.17	down	2.92e-03
FCGR3A	1482.89	886.47	1.67	up	2.96e-03
RPS6KA6	80.78	201.28	2.5	down	3.01e-03
GYG2	282.83	551.87	1.96	down	3.01e-03
ISG20	867.44	601.97	1.44	up	3.03e-03
LAG3	247.06	119.89	2.06	up	3.04e-03
TREM2	322.56	164.19	1.96	up	3.05e-03
CD37	434.28	288.93	1.5	up	3.07e-03
CENPM	990.78	592.98	1.67	up	3.14e-03
ABAT	396.78	821.17	2.08	down	3.14e-03
ZNF605	189.67	305.07	1.61	down	3.18e-03
NCKAP1L	692.28	467.67	1.48	up	3.22e-03
USP27X	92.39	140.73	1.52	down	3.26e-03
APOE	8705.5	3179.24	2.74	up	3.27e-03
CA8	579.06	296.26	1.95	up	3.32e-03
C1QBP	7514.33	4468.14	1.68	up	3.34e-03
C1QB	4598.11	2369.28	1.94	up	3.36e-03
HLA-DPB1	7020.56	3150.37	2.23	up	3.45e-03
CD163	1042.28	711.44	1.47	up	3.47e-03
CXXC4	62.11	116.7	1.89	down	3.53e-03
SHD	79.94	128.72	1.61	down	3.56e-03
HLA-DRB6	777.72	429.64	1.81	up	3.58e-03
CXCL10	2861.94	701.15	4.08	up	3.59e-03
KLHL29	233.39	359.84	1.54	down	3.61e-03
SEMA5A	985.5	1648.22	1.67	down	3.61e-03
KRT20	3938.33	7859.7	2	down	3.62e-03
ITGB7	231.78	138.59	1.67	up	3.63e-03
C1QC	4455.39	2301.84	1.94	up	3.68e-03
TBC1D10C	253.44	153.1	1.66	up	3.69e-03
LILRB4	571.56	332.16	1.72	up	3.69e-03
PPP1R26-AS1	87.06	139.63	1.61	down	3.73e-03
ORC1	626.11	434.61	1.44	up	3.77e-03
ZC3H12B	69.22	119.51	1.72	down	3.80e-03
SLC2A5	307.22	153.09	2.01	up	3.80e-03
ZNF251	347.56	500.79	1.45	down	3.80e-03
ZNF606	76.61	156.41	2.04	down	3.89e-03
TIPIN	311.39	211.64	1.47	up	3.92e-03
ARL4A	671.89	975.73	1.45	down	3.92e-03
SRGN	2076.5	1385.73	1.5	up	4.03e-03
PRSS2	698.44	1610.82	2.33	down	4.03e-03
ZNF254	201.39	326.07	1.61	down	4.04e-03
ZNF717	109.28	176.02	1.61	down	4.09e-03
SLC15A3	1115	628.24	1.77	up	4.12e-03
SLC19A3	107.83	275.44	2.56	down	4.16e-03
SLC16A5	417.44	615.81	1.47	down	4.28e-03
ETV4	2200.5	3374.54	1.54	down	4.29e-03
SLAMF8	457.78	303.31	1.51	up	4.30e-03
SNRNP25	1271.61	872.69	1.46	up	4.38e-03
NCMAP	62.17	119.04	1.92	down	4.45e-03
ITGB2	3058.22	1728.76	1.77	up	4.45e-03
GALNT6	1525.94	2408.78	1.59	down	4.45e-03
FAM241B	324.94	224.7	1.45	up	4.46e-03
SLC39A5	1335.94	2248.89	1.69	down	4.46e-03
GAS1	292.94	198.03	1.48	up	4.52e-03
TTC39A	937.5	1455.86	1.56	down	4.52e-03
LNX2	920	1370.48	1.49	down	4.58e-03
RHOH	174.78	120.62	1.45	up	4.63e-03
SPP1	10136.61	4676.12	2.17	up	4.63e-03
APOL2	1546.11	1039.08	1.49	up	4.66e-03
UBE2L6	4187.83	2222.92	1.88	up	4.72e-03
HSPH1	3910	5881.58	1.52	down	4.74e-03
SNHG18	438.72	716.22	1.64	down	4.75e-03
PLEKHA4	449.11	792.56	1.75	down	4.77e-03
WNK4	780.11	1347.42	1.72	down	4.77e-03
SLC1A3	187.56	130.06	1.44	up	4.85e-03
ZNF790	51.67	115.3	2.22	down	4.86e-03
SSUH2	36.11	117.35	3.23	down	4.93e-03
HAPLN3	993.72	464.1	2.14	up	4.94e-03
GRM8	160.89	469.18	2.94	down	4.99e-03
FHOD3	81.5	167.43	2.04	down	5.07e-03
BTK	157.5	106.25	1.48	up	5.09e-03
UBASH3B	311.89	194.02	1.61	up	5.11e-03
FAM92A	353.33	528.14	1.49	down	5.14e-03
BHLHB9	81.56	128.29	1.56	down	5.23e-03
GAD1	256.56	98.61	2.6	up	5.24e-03
HMGCS2	1863.11	5492.03	2.94	down	5.28e-03
SLC30A2	21.56	109.27	5	down	5.31e-03
MFAP3L	85.61	176.16	2.04	down	5.31e-03
SLAMF7	690.89	396.26	1.74	up	5.31e-03
ACE2	515.22	1438.06	2.78	down	5.35e-03
TRIM7	359.72	213.62	1.68	up	5.36e-03
HLA-DOA	806.28	438.38	1.84	up	5.38e-03
TINAG	115.22	196.91	1.69	down	5.40e-03
C7orf31	86.5	136.85	1.59	down	5.42e-03
POU5F1B	105.17	241.53	2.27	down	5.43e-03
VSIG4	527.61	320.98	1.64	up	5.43e-03
FPR3	608.06	403.03	1.51	up	5.45e-03
CAB39L	337	706.06	2.08	down	5.45e-03
MOCOS	824.56	518.87	1.59	up	5.56e-03
APOBEC3G	391.17	214.2	1.83	up	5.59e-03
TNFSF9	695.67	271.13	2.57	up	5.61e-03
GSTO2	1066.94	721.36	1.48	up	5.61e-03
SPAG16	120.5	241.73	2	down	5.63e-03
SPIN3	60.33	105.89	1.75	down	5.65e-03
ZBTB10	422.44	754.39	1.79	down	5.67e-03
CHIT1	325	122.35	2.66	up	5.68e-03
LAIR1	568.06	371.16	1.53	up	5.70e-03
HLA-DQA1	3052.67	1769.87	1.72	up	5.76e-03
CDX2	4278.89	6604.25	1.54	down	5.82e-03
PRSS21	399.39	115.06	3.47	up	5.89e-03
ZNF493	101.89	163.26	1.61	down	5.89e-03
CCL5	1128.11	532.62	2.12	up	5.89e-03
CCL3	226.22	148.5	1.52	up	5.93e-03
HLA-DMA	2658.28	1387.02	1.92	up	5.99e-03
IRX2	428.61	153.67	2.79	up	6.00e-03
SULT2B1	441.06	750.44	1.69	down	6.01e-03
H3F3A	537.61	867.25	1.61	down	6.01e-03
TAP1	10455.28	6518.41	1.6	up	6.01e-03
NEK3	692.56	1090.51	1.56	down	6.03e-03
ISG15	2446.33	1497.39	1.63	up	6.03e-03
HLA-DPA1	7877.67	4138.59	1.9	up	6.10e-03
RARRES3	1848.11	971.06	1.9	up	6.22e-03
CMPK2	543.5	310.73	1.75	up	6.24e-03
RELL1	155.06	98.17	1.58	up	6.26e-03
ZNF419	78.72	120.38	1.54	down	6.26e-03
PKN3	551.39	382.97	1.44	up	6.26e-03
TLDC2	398.56	609.34	1.54	down	6.34e-03
GALNT4	76.89	114.63	1.49	down	6.36e-03
CR2	302.94	129.91	2.33	up	6.41e-03
CD300A	346.56	222.44	1.56	up	6.51e-03
WARS	13895.11	5383.87	2.58	up	6.59e-03
BLVRA	675.67	446.71	1.51	up	6.63e-03
IFIT3	1438.06	725.51	1.98	up	6.65e-03
CALB1	1143.83	339.54	3.37	up	6.66e-03
CEP76	317.5	220.74	1.44	up	6.72e-03
HAUS1	944.22	505.6	1.87	up	6.74e-03
BCL2A1	220.89	136.8	1.61	up	6.76e-03
CCDC122	92.28	155.98	1.69	down	6.78e-03
C1QA	3239.72	1805.67	1.79	up	6.80e-03
VAMP5	579.72	371.68	1.56	up	7.09e-03
DAB2	1338.28	2159.16	1.61	down	7.11e-03
LILRB1	188.44	127.04	1.48	up	7.13e-03
EREG	680.39	1649.63	2.44	down	7.27e-03
C18orf25	858.28	582.91	1.47	up	7.29e-03
HLA-DRB1	11798.06	6842.83	1.72	up	7.29e-03
AMACR	334.67	584.93	1.75	down	7.41e-03
PRAP1	1527.11	2667.47	1.75	down	7.48e-03
ZNF529	141.67	240.7	1.69	down	7.55e-03
PIAS2	769.11	437.54	1.76	up	7.57e-03
IL18BP	547.89	350.16	1.56	up	7.60e-03
ZMYND15	162	108.97	1.49	up	7.64e-03
ANKRD40CL	185.61	321.83	1.72	down	7.65e-03
MSR1	874.72	453.79	1.93	up	7.96e-03
ZNF782	76.56	111.16	1.45	down	8.09e-03
NFATC1	282.06	196.27	1.44	up	8.11e-03
C8orf59	552.5	849.12	1.54	down	8.19e-03
MYO1G	370.89	234.35	1.58	up	8.24e-03
TMC7	382.56	587.7	1.54	down	8.24e-03
IBA57	543.11	375.93	1.44	up	8.27e-03
NT5DC3	1336.89	695.52	1.92	up	8.29e-03
KLF7	418.22	651.44	1.56	down	8.32e-03
BRSK1	69.22	105.1	1.52	down	8.34e-03
CD3D	234.83	141.18	1.66	up	8.55e-03
DAPK2	492.83	728.94	1.47	down	8.58e-03
AKAP9	1050.5	1556.18	1.47	down	8.63e-03
IHH	1438.33	2343.36	1.64	down	8.71e-03
AXIN2	2554.78	4405.57	1.72	down	8.71e-03
TSPY26P	68.67	129.98	1.89	down	8.74e-03
PIWIL4	208.22	315.84	1.52	down	8.82e-03
CYP2B6	470.06	878.75	1.89	down	8.82e-03
CCL18	1212.72	636.8	1.9	up	8.93e-03
MYH7B	72.72	152.97	2.08	down	8.96e-03
FRMD5	366.06	219.37	1.67	up	8.96e-03
ARHGAP9	289.28	199.64	1.45	up	9.01e-03
MUC1	7702.78	4903.17	1.57	up	9.10e-03
MMP12	3844.83	1772.28	2.17	up	9.21e-03
SHANK2	348.22	517.23	1.49	down	9.27e-03
MEP1A	1511.83	2852.51	1.89	down	9.33e-03
CD74	55632.11	31447.12	1.77	up	9.38e-03
CIITA	1395.44	615.24	2.27	up	9.41e-03
ZNF550	115.11	187.03	1.61	down	9.44e-03
GSPT2	225.22	433.13	1.92	down	9.47e-03
TRIB2	1209.5	670.3	1.8	up	9.50e-03
DRD2	26.44	119.17	4.55	down	9.60e-03
CADPS	301.89	630.54	2.08	down	9.62e-03
FSCN1	3250.89	1897.1	1.71	up	9.67e-03
STAT1	11466.67	6109.63	1.88	up	9.85e-03
CKMT2	222.72	469.1	2.13	down	9.91e-03
GPSM2	1315.33	1934.77	1.47	down	9.98e-03
PRDM8	192.44	97.95	1.96	up	1.00e-02
Head and neck cancer
Less than 10 mutated patients
Kidney Clear Cell Carcinoma
Less than 10 mutated patients
Kidney Papillary Cell Carcinoma
Less than 10 mutated patients
Lower Grade Glioma
Less than 10 mutated patients
Liver cancer
Less than 10 mutated patients
Lung Adenocarcinoma
Expression of	Mean mutant (n=22)	Mean wild (n=486)	FC (mutant/wild)	Direction	p-value
CYSTM1	1101.41	1894.5	1.72	down	1.54e-04
PRKAB1	1310.09	2012.75	1.54	down	2.57e-04
LINC00942	1563.73	191.36	8.17	up	3.88e-04
ABCA4	1273.45	618.93	2.06	up	6.23e-04
ADAM12	1329.68	784.01	1.7	up	6.41e-04
PLXNA1	4585.86	2937.71	1.56	up	7.14e-04
WNT5B	450.5	273.39	1.65	up	7.30e-04
SFTA1P	119.36	539.93	4.55	down	8.23e-04
INHBB	1493.41	837	1.78	up	1.11e-03
DPH2	1131.86	754.2	1.5	up	1.21e-03
F2RL1	424.09	879.88	2.08	down	1.33e-03
TBC1D16	2925	1958.21	1.49	up	1.46e-03
RPS3A	7591.55	11504.6	1.52	down	2.06e-03
FLRT3	576.09	1251.93	2.17	down	2.17e-03
ZBED3	298.36	477.42	1.61	down	2.18e-03
TMEM141	896.73	1488.76	1.67	down	2.19e-03
ADCY3	1209.91	839.55	1.44	up	2.21e-03
C8orf34-AS1	58.95	168.32	2.86	down	2.27e-03
CYP26B1	249.91	156.48	1.6	up	2.32e-03
SFTPB	101006.41	246870.35	2.44	down	2.37e-03
CACNA2D2	614.36	1765.4	2.86	down	2.51e-03
COL11A1	3554	1876.63	1.89	up	2.54e-03
RASD2	345.91	146.64	2.36	up	2.64e-03
SLC2A5	421.68	262.61	1.61	up	2.66e-03
LRRC15	1343.14	793.05	1.69	up	2.78e-03
ITLN1	5.59	882.16	100	down	2.99e-03
PANX2	976.55	446.39	2.19	up	3.10e-03
SLC12A8	996.36	683.47	1.46	up	3.32e-03
CILP	1202.77	569.5	2.11	up	3.52e-03
MAGEC2	232.27	100.32	2.32	up	3.52e-03
ALDH1B1	1657.23	1109.44	1.49	up	3.58e-03
NRGN	278.59	858.27	3.12	down	3.73e-03
NR0B1	363.68	143.19	2.54	up	3.82e-03
NUMBL	923.82	640.48	1.44	up	3.83e-03
KLHDC9	118.32	171.23	1.45	down	3.84e-03
SMIM6	50.5	114.62	2.27	down	3.86e-03
CLDN18	324.05	2339.64	7.14	down	3.93e-03
SRD5A1	1172.73	801.95	1.46	up	4.02e-03
COL5A1	14684.36	9056.49	1.62	up	4.29e-03
CYP2J2	327.64	222.59	1.47	up	4.40e-03
ADAMTS2	1482.27	1009.54	1.47	up	4.55e-03
MXRA5	7264.86	3619.13	2.01	up	4.73e-03
ATG9B	571.91	184.01	3.11	up	4.76e-03
SFTPA2	46160.14	94459.09	2.04	down	4.99e-03
KCNJ15	491.14	1509.08	3.03	down	5.07e-03
FILIP1	190.77	437.37	2.27	down	5.09e-03
FCHO1	570.45	373.53	1.53	up	5.46e-03
ATOH8	359.18	916.65	2.56	down	5.50e-03
TRPM2	754.64	467.69	1.61	up	5.51e-03
LAMP3	1386.14	2950.04	2.13	down	5.55e-03
GPRC5C	1610.77	2759.8	1.72	down	5.80e-03
FN1	127279.95	88256.59	1.44	up	5.97e-03
ITGA11	2142.68	1231.69	1.74	up	6.01e-03
ADGRE2	536	328.14	1.63	up	6.03e-03
DMBT1	1017.55	5839.7	5.88	down	6.15e-03
PCED1B	804.86	498.43	1.61	up	6.51e-03
NUP155	2385.91	1514.19	1.58	up	6.73e-03
GREM1	2809.32	1699.63	1.65	up	6.73e-03
LYPD3	829.14	529.11	1.57	up	7.07e-03
SFTPA1	29285.55	71748.63	2.44	down	7.08e-03
CRNDE	300.09	494.28	1.64	down	7.31e-03
SOCS2	307.86	633.48	2.04	down	7.45e-03
POU5F1	38	113.8	3.03	down	7.48e-03
RIMS3	425.45	252.74	1.68	up	7.54e-03
FAM133A	248.68	136.86	1.82	up	7.71e-03
HABP2	199.41	804.43	4	down	7.76e-03
RNF180	93.14	164.62	1.75	down	7.89e-03
MSC	365.14	214.37	1.7	up	8.00e-03
CA2	243.23	730.1	3.03	down	8.14e-03
ABCC1	4675.05	2585.66	1.81	up	8.16e-03
PLPPR1	48.82	177.2	3.57	down	8.28e-03
SLC46A2	40.18	170.9	4.17	down	8.58e-03
SPP1	28226.05	16728.73	1.69	up	8.71e-03
CLSTN2	189.82	117.12	1.62	up	9.16e-03
ANKRD35	164.41	105.9	1.55	up	9.22e-03
MMP2	14642.27	9690.49	1.51	up	9.36e-03
COL1A1	149967.64	85346.31	1.76	up	9.38e-03
AKR1B15	235.32	102.98	2.29	up	9.51e-03
AKR1B1	3767.73	2612.92	1.44	up	9.67e-03
FOXA1	3374.05	2232.61	1.51	up	9.82e-03
Lung Squamous Cell Carcinoma
Expression of	Mean mutant (n=23)	Mean wild (n=465)	FC (mutant/wild)	Direction	p-value
FOXK1	1703.91	2612.26	1.54	down	6.01e-04
ZIC2	105.74	284.36	2.7	down	8.89e-04
GDF11	337.83	551.15	1.64	down	9.36e-04
NHSL1	880.04	1316.22	1.49	down	1.25e-03
RAPGEF5	769.57	1142.86	1.49	down	1.26e-03
ZNF30	70.96	109.59	1.54	down	1.46e-03
TBC1D16	1017.78	1565.33	1.54	down	1.81e-03
HIST1H1C	2230.3	1386.41	1.61	up	2.02e-03
EPHB4	2543.3	3804.99	1.49	down	2.34e-03
PELI2	411.52	653.25	1.59	down	2.36e-03
CRYBG1	1562.22	2567.6	1.64	down	2.53e-03
HIST1H2BD	650.78	431.56	1.51	up	2.64e-03
PPP4R4	48.7	150.95	3.12	down	2.66e-03
MFSD4A	111.43	232.96	2.08	down	2.90e-03
ZNF792	85.39	130.09	1.52	down	3.12e-03
HIPK2	1267.52	1975.86	1.56	down	3.40e-03
DEFB1	1360.87	399.25	3.41	up	3.60e-03
WNK2	846.57	1628.85	1.92	down	3.82e-03
UST	462.43	770.51	1.67	down	3.88e-03
SORL1	2894.78	4789.96	1.67	down	4.21e-03
AIM2	407.87	274.9	1.48	up	4.42e-03
FBXO44	719.87	487.86	1.48	up	4.89e-03
FAM117B	742.3	1172.89	1.59	down	5.47e-03
ZHX2	812	1185.66	1.47	down	5.51e-03
RHOD	1297.96	843.15	1.54	up	5.84e-03
NOMO3	99	162.01	1.64	down	6.30e-03
SLC1A3	1410.3	925.9	1.52	up	6.68e-03
RHOXF1-AS1	82.74	154.03	1.85	down	7.16e-03
SLC25A37	1875.3	1138.7	1.65	up	7.25e-03
MYB	194.65	530.7	2.7	down	7.45e-03
AHCYL2	673.61	982.48	1.45	down	7.52e-03
PIK3R1	1113.3	1736.18	1.56	down	7.66e-03
FHL2	2575.13	1527.35	1.69	up	7.90e-03
ANXA8L1	680.22	472.63	1.44	up	7.96e-03
HIST1H4I	459.26	312.08	1.47	up	8.16e-03
GBP3	1103.52	695.43	1.59	up	8.53e-03
RTN4RL1	58.35	136.54	2.33	down	8.62e-03
CKB	1429.39	2399.63	1.67	down	9.12e-03
PARD6A	159.17	106.62	1.49	up	9.30e-03
HIST3H2A	688.48	376.31	1.83	up	9.32e-03
FEZ1	354.09	654.18	1.85	down	9.42e-03
IGFBP5	11255.65	21010.92	1.85	down	9.44e-03
TENM4	688.78	1173.28	1.69	down	9.76e-03
Multiple Myeloma
Less than 10 mutated patients
Ovarian cancer
Less than 10 mutated patients
Prostate cancer
Less than 10 mutated patients
Sarcoma
Less than 10 mutated patients
Melanoma
Expression of	Mean mutant (n=14)	Mean wild (n=451)	FC (mutant/wild)	Direction	p-value
RXRG	317	1626.99	5.26	down	8.46e-04
PRH2	56.64	1038.01	20	down	1.11e-03
INSC	30	208.88	7.14	down	1.14e-03
C7orf31	169	275.7	1.64	down	1.30e-03
AJM1	213	141.15	1.51	up	1.34e-03
LRP4	368.79	570.86	1.54	down	1.77e-03
NLGN3	127.29	246.15	1.92	down	2.24e-03
CPM	383.93	1144.82	2.94	down	2.31e-03
UBXN11	987.57	623.22	1.58	up	2.34e-03
TSPAN6	625.86	1012.17	1.61	down	2.45e-03
GPR3	280.43	148.22	1.89	up	2.48e-03
AEBP1	19349.86	37465.17	1.92	down	2.48e-03
CARD19	1175.21	760.98	1.54	up	2.71e-03
BEX4	602.29	1098.43	1.82	down	2.77e-03
UBA6-AS1	242.36	395.38	1.64	down	3.26e-03
RALGPS1	219.21	145.66	1.5	up	3.84e-03
RLBP1	253.43	542.35	2.13	down	3.91e-03
NACAD	51.57	164.37	3.23	down	4.38e-03
SEMA6D	166.29	485.02	2.94	down	4.55e-03
WNK4	190.93	717.33	3.7	down	4.80e-03
NHLRC1	39.86	105.11	2.63	down	4.84e-03
IL17D	107.57	248.76	2.33	down	5.22e-03
TBX18	434.07	220.61	1.97	up	5.44e-03
OBSL1	1762.86	2765.81	1.56	down	5.88e-03
VILL	204.93	309.83	1.52	down	6.33e-03
FES	470.79	917.64	1.96	down	6.40e-03
TMEM38B	734.29	402.63	1.82	up	6.93e-03
CDC42BPG	55.5	186.01	3.33	down	7.02e-03
MFSD14B	3362.21	2236.87	1.5	up	7.08e-03
CCNG2	571.5	879.08	1.54	down	7.15e-03
COL11A2	159.64	2796.38	16.67	down	7.61e-03
ANXA3	42.93	273.77	6.25	down	7.68e-03
FMN2	23.57	168.88	7.14	down	7.70e-03
ENPP2	815.07	3279.22	4	down	7.87e-03
ANKS1A	2758.29	6262.35	2.27	down	7.89e-03
TLCD2	130.36	218.14	1.67	down	8.03e-03
CYB5R2	156.5	561.72	3.57	down	8.08e-03
HSPA2	1247.71	2938.22	2.38	down	8.23e-03
TSPAN11	127.43	762.77	5.88	down	8.38e-03
TBC1D9	1110.5	699.37	1.59	up	8.48e-03
SCML1	408.21	277.8	1.47	up	8.53e-03
TTYH1	275.5	536.39	1.96	down	8.83e-03
ATOH8	222.14	425.77	1.92	down	9.02e-03
NYNRIN	247.79	581	2.33	down	9.02e-03
MDGA1	757.14	330.9	2.29	up	9.05e-03
CMTM5	53.07	223.82	4.17	down	9.12e-03
UBALD2	2967.86	1958.56	1.52	up	9.32e-03
NR2F1	597.79	343.07	1.74	up	9.65e-03
Gastric cancer
Expression of	Mean mutant (n=10)	Mean wild (n=362)	FC (mutant/wild)	Direction	p-value
RBPMS	935.6	2571.64	2.78	down	2.59e-04
CNTFR	6.4	136.82	20	down	2.65e-04
MYB	2400	780.87	3.07	up	3.04e-04
STIL	1427.2	845.27	1.69	up	3.15e-04
WLS	787.3	1848.07	2.33	down	3.35e-04
FSIP2	14.1	112.55	7.69	down	3.41e-04
UBP1	3036.1	2098.92	1.45	up	3.51e-04
ADGRL3	39.3	179.94	4.55	down	3.59e-04
TTR	2.3	304.55	100	down	3.72e-04
HASPIN	372.7	196.66	1.9	up	5.53e-04
GRPEL2	812.6	534.54	1.52	up	5.78e-04
POLQ	767	423.11	1.81	up	6.04e-04
DNAJC12	24.8	194.3	7.69	down	6.31e-04
TRAIP	259.2	154.99	1.67	up	6.56e-04
SCARA3	156.3	670.96	4.35	down	6.70e-04
MCM2	3255.5	1811.54	1.8	up	7.59e-04
POLA1	1223.7	744.73	1.64	up	7.76e-04
RGN	16.7	130.97	7.69	down	8.18e-04
FANCG	740	495.52	1.49	up	8.46e-04
POLE	2923.8	1771.56	1.65	up	9.26e-04
REXO5	273	163.95	1.67	up	9.41e-04
SGSM1	45.3	183.85	4	down	1.03e-03
PLAT	893.6	1873.05	2.08	down	1.07e-03
PKMYT1	1212.5	695.94	1.74	up	1.13e-03
FANCD2	869.3	587.83	1.48	up	1.16e-03
LOC339803	40.1	117.88	2.94	down	1.22e-03
HHIP	35.1	210.58	5.88	down	1.26e-03
POC1A	508	311.27	1.63	up	1.33e-03
ROR1	181.3	494.14	2.7	down	1.34e-03
HRASLS5	32.2	109.12	3.33	down	1.39e-03
CEP85	709.8	438.7	1.62	up	1.43e-03
RAD54L	418.1	249.33	1.68	up	1.54e-03
AUNIP	202.3	119.07	1.7	up	1.57e-03
NOTCH1	7882.1	4041.63	1.95	up	1.63e-03
BBOF1	71.3	124.5	1.75	down	1.63e-03
PLA2G16	595.9	1661.37	2.78	down	1.67e-03
STT3B	7884	4725.8	1.67	up	1.67e-03
NLE1	895.6	588.26	1.52	up	1.74e-03
EMID1	75.2	215.39	2.86	down	1.80e-03
CCNF	1155.5	774.84	1.49	up	1.80e-03
KIF24	491.3	324.12	1.52	up	1.81e-03
DTL	1057.6	670.67	1.58	up	1.83e-03
UNC5C	75.7	194.69	2.56	down	1.87e-03
SNCG	28.3	137.89	4.76	down	1.88e-03
SLC25A10	892.3	489.49	1.82	up	1.88e-03
VSTM2L	21.1	242.3	11.11	down	1.94e-03
OLFM1	67.3	281.99	4.17	down	1.97e-03
SNCAIP	38.9	278.96	7.14	down	1.99e-03
BORA	386.8	269.29	1.44	up	2.01e-03
LEPR	132.2	399.78	3.03	down	2.01e-03
E2F2	642.4	406.02	1.58	up	2.03e-03
GLB1L2	1278.2	643.9	1.99	up	2.05e-03
PFKFB4	455.7	244.9	1.86	up	2.06e-03
NCAPH	895.6	578.71	1.55	up	2.08e-03
ZNF367	713.6	431.64	1.65	up	2.12e-03
TRAPPC2B	73.8	124.31	1.69	down	2.19e-03
BRCA1	1171.1	786.73	1.49	up	2.21e-03
MCM5	3186.6	2121.65	1.5	up	2.22e-03
REPIN1	9061.3	5372.7	1.69	up	2.23e-03
FABP4	10.2	163.91	16.67	down	2.25e-03
PDZD2	151.3	393.4	2.63	down	2.36e-03
LCA5	80	158.83	2	down	2.42e-03
BARD1	643.9	434.06	1.48	up	2.45e-03
SST	5.5	498.77	100	down	2.54e-03
C6orf223	889.4	376.94	2.36	up	2.55e-03
PPP1R14A	95.1	394.77	4.17	down	2.64e-03
CAVIN2	173.6	585.36	3.33	down	2.64e-03
ITGB4	22009.6	15175.06	1.45	up	2.64e-03
GFRA1	93.7	417.72	4.55	down	2.72e-03
ANKRD29	63.8	226.05	3.57	down	2.72e-03
AGT	383.5	1859.85	4.76	down	2.72e-03
HMGB2	3978.1	2612.75	1.52	up	2.79e-03
PLEKHH2	138.4	369.44	2.7	down	2.80e-03
MSMB	16.6	1041	50	down	2.82e-03
TEDC2	242	149.53	1.62	up	2.83e-03
USP2	34.7	114.59	3.33	down	2.87e-03
SNORC	697.8	260.21	2.68	up	2.90e-03
HDHD5	1182.6	789.86	1.5	up	2.94e-03
CLU	2463.1	9074.19	3.7	down	2.97e-03
RBM10	2415.2	1682.72	1.44	up	2.99e-03
NCAPG2	1363.8	909.58	1.5	up	3.00e-03
LOC100288637	501.6	287.82	1.74	up	3.18e-03
GINS3	321.4	214.79	1.5	up	3.19e-03
CFI	446.5	957.93	2.13	down	3.26e-03
ARHGAP28	49.2	139.83	2.86	down	3.27e-03
C17orf53	288.5	196.33	1.47	up	3.27e-03
MCM7	5395.5	3702.44	1.46	up	3.27e-03
LIN9	503.6	341.64	1.47	up	3.32e-03
TBC1D24	723.1	503.04	1.44	up	3.35e-03
RAD51	467.7	309.45	1.51	up	3.40e-03
AOX1	33.3	197.71	5.88	down	3.45e-03
OTUD3	628.5	378.08	1.66	up	3.45e-03
NCAPD3	2086.2	1322.33	1.58	up	3.50e-03
STON2	112.6	245.39	2.17	down	3.53e-03
LINC00668	752.5	234.4	3.21	up	3.56e-03
REEP1	44.5	223.38	5	down	3.58e-03
CIT	1392.3	919.17	1.51	up	3.60e-03
HBB	228.5	766.86	3.33	down	3.64e-03
PTGS1	352.7	762.64	2.17	down	3.64e-03
SPINK5	62.9	1072.58	16.67	down	3.67e-03
GPBAR1	54.5	154.01	2.86	down	3.69e-03
FGF13	25.2	113.52	4.55	down	3.72e-03
DMD	240.2	760.18	3.12	down	3.74e-03
TRNP1	773.9	2375.13	3.03	down	3.74e-03
PDK3	607.6	370.02	1.64	up	3.78e-03
CHEK2	457.3	318.19	1.44	up	3.80e-03
LOC101927151	182.8	105.02	1.74	up	3.81e-03
PRC1	2361.9	1408.61	1.68	up	3.85e-03
PLD6	182.1	116.37	1.56	up	3.87e-03
NSG1	40.4	138.17	3.45	down	3.87e-03
LIMCH1	216.6	502.79	2.33	down	3.87e-03
PLTP	1284.4	3159.25	2.44	down	3.89e-03
NLRC5	3993.3	2126.42	1.88	up	3.94e-03
AFF3	33.9	167.56	5	down	3.98e-03
PIMREG	340.5	202.76	1.68	up	3.98e-03
TOPBP1	2304	1600.13	1.44	up	4.04e-03
NTN4	379.9	811.68	2.13	down	4.06e-03
RRP7A	2021	1322.22	1.53	up	4.06e-03
CAMKK1	405.7	212.39	1.91	up	4.11e-03
RABAC1	1211.3	1901.01	1.56	down	4.15e-03
LOC101927752	90.8	148.66	1.64	down	4.17e-03
SLC7A2	137.2	1312.72	10	down	4.19e-03
PTPN9	2182.7	1382.2	1.58	up	4.21e-03
MANEAL	859.2	521.61	1.65	up	4.25e-03
RRAS	991.3	1891.56	1.92	down	4.27e-03
FANCA	1185.2	743.34	1.59	up	4.31e-03
CPM	474.2	1347.57	2.86	down	4.31e-03
ZNF334	13.7	106.61	7.69	down	4.33e-03
FAM171B	102.8	228.82	2.22	down	4.33e-03
CCDC3	399.7	807.48	2.04	down	4.37e-03
RAI2	204.9	508.51	2.5	down	4.39e-03
LARS2	1059.9	696.69	1.52	up	4.41e-03
BRD2	8576.7	5681.65	1.51	up	4.41e-03
SYNGR1	99.8	319.27	3.23	down	4.45e-03
BCAM	990.2	2997.4	3.03	down	4.48e-03
WNT4	64.1	189.93	2.94	down	4.52e-03
PAQR4	1291.5	803.04	1.61	up	4.52e-03
ADH1B	90.7	664.23	7.14	down	4.56e-03
APOB	27.9	1241.35	50	down	4.62e-03
PCDH18	364.6	757.13	2.08	down	4.65e-03
MACROD2	85.9	286.63	3.33	down	4.67e-03
CHAF1A	1070.4	723.49	1.48	up	4.67e-03
MAST4	799.4	1212.98	1.52	down	4.67e-03
FARP2	2774.9	1920.57	1.44	up	4.67e-03
LPIN1	2400.5	1302.36	1.84	up	4.71e-03
ITGA6	12987.9	8097.9	1.6	up	4.73e-03
ABCA8	51.7	302.32	5.88	down	4.75e-03
VSIR	1086	1841.91	1.69	down	4.78e-03
BMP8B	531.2	275.65	1.93	up	4.80e-03
CNR1	17.1	123.98	7.14	down	4.86e-03
CDCP1	4627.4	3100.37	1.49	up	4.89e-03
PHYHD1	43.5	161.92	3.7	down	4.91e-03
LPAR6	267.4	497.97	1.85	down	4.96e-03
CDT1	1609.5	926.02	1.74	up	4.96e-03
TIMELESS	1752.6	1195.48	1.47	up	4.96e-03
RTL8C	1021.3	1910.32	1.89	down	4.96e-03
IGFBP6	170.5	471.02	2.78	down	5.00e-03
ZBED4	1673.7	1140.14	1.47	up	5.00e-03
DTX3L	5429	3436.29	1.58	up	5.15e-03
CRIP2	871	1728.56	2	down	5.17e-03
WASF3	69.8	256.93	3.7	down	5.19e-03
PLK4	626.7	398.11	1.57	up	5.19e-03
PM20D2	1934.4	1106.98	1.75	up	5.22e-03
PCCB	1478	1021.36	1.45	up	5.29e-03
PDGFRA	725.1	1791.59	2.5	down	5.31e-03
MELK	1089.2	743.44	1.47	up	5.34e-03
RAMP2	381.2	756.9	2	down	5.39e-03
CNNM4	3035.4	1561.77	1.94	up	5.39e-03
ZNF826P	35.7	102.35	2.86	down	5.43e-03
MAN1C1	261	516.6	1.96	down	5.44e-03
CDCA8	1263.6	860.13	1.47	up	5.44e-03
ACKR1	151.2	515.23	3.45	down	5.46e-03
IL20RA	798.2	425.49	1.88	up	5.46e-03
PRSS2	163.5	2244.3	14.29	down	5.48e-03
QRSL1	899.6	1344.06	1.49	down	5.49e-03
DTNA	53	237.17	4.55	down	5.56e-03
FAT1	16547	9316.89	1.78	up	5.59e-03
NEGR1	95.8	367.22	3.85	down	5.61e-03
COL27A1	610.8	1451.8	2.38	down	5.61e-03
FAT4	212.7	583.15	2.78	down	5.64e-03
UHRF1	1230.6	693.35	1.77	up	5.64e-03
MRPS21	812.4	1323.82	1.64	down	5.69e-03
TOP1MT	1245	852.25	1.46	up	5.80e-03
CCNA2	1777.3	1171.37	1.52	up	5.80e-03
MLEC	13875.6	8966.73	1.55	up	5.85e-03
MAD2L1	1351.2	890.24	1.52	up	5.88e-03
FANCI	1846.1	1276.99	1.45	up	5.90e-03
CNTNAP2	176	560.25	3.23	down	5.93e-03
BRIP1	502.6	308.38	1.63	up	5.96e-03
HMGN4	1568.7	987.27	1.59	up	5.96e-03
ABR	5870.4	3869.19	1.52	up	5.96e-03
ST3GAL6	65.8	131.35	2	down	6.01e-03
ADAM23	42.8	129.99	3.03	down	6.04e-03
ARHGAP11A	1790.6	1042.79	1.72	up	6.09e-03
ORC1	486.2	301.12	1.61	up	6.12e-03
HAUS6	1063.3	649.85	1.64	up	6.12e-03
FER1L6	99.6	936.18	9.09	down	6.18e-03
MAOB	205.5	768.94	3.7	down	6.18e-03
ITGA8	179.9	553.85	3.12	down	6.41e-03
INTS13	1265.6	808.52	1.57	up	6.43e-03
DDX11	1680.2	797.86	2.11	up	6.46e-03
VSIG2	570.8	1376.11	2.44	down	6.52e-03
PKIG	459.2	894.46	1.96	down	6.55e-03
SOX6	128.1	213.99	1.67	down	6.61e-03
JPT2	3913.6	2698.41	1.45	up	6.61e-03
CENPF	4207	2542.92	1.65	up	6.61e-03
KLHL5	568.6	974.92	1.72	down	6.73e-03
COL4A5	183.8	523.82	2.86	down	6.76e-03
TCOF1	3923.7	2486.88	1.58	up	6.76e-03
SELENOM	915.8	1814.06	2	down	6.82e-03
SREBF1	7923.6	3823.99	2.07	up	6.85e-03
OLA1	3903.1	2649.69	1.47	up	6.95e-03
ATP5F1E	3503.5	5525.33	1.59	down	6.98e-03
GC	82.5	662.75	8.33	down	6.98e-03
PDK1	986	671.01	1.47	up	7.01e-03
MCC	211.1	476.49	2.27	down	7.01e-03
CAV2	856.6	1616.12	1.89	down	7.01e-03
RNASEL	239.1	377.19	1.59	down	7.07e-03
ZNF677	40.6	105.88	2.63	down	7.20e-03
SETBP1	197.4	509.28	2.56	down	7.23e-03
TCEA2	221	463.86	2.08	down	7.23e-03
NSD2	3916.3	2684.17	1.46	up	7.36e-03
VTN	212.5	877.25	4.17	down	7.49e-03
SMIM10	41.1	103.91	2.5	down	7.59e-03
FKBP4	5311	3683.96	1.44	up	7.63e-03
PDE2A	99.9	240.43	2.38	down	7.66e-03
B3GNT6	36.4	329.45	9.09	down	7.67e-03
TNFSF9	851.6	220.29	3.87	up	7.73e-03
HECTD2	149.3	278.13	1.85	down	7.73e-03
P2RY14	63.8	146.69	2.33	down	7.76e-03
CELSR3	1304	692.36	1.88	up	7.76e-03
FEV	1	130.35	100	down	7.81e-03
SDK2	56.6	243.86	4.35	down	7.90e-03
DNAJC18	99.4	183.77	1.85	down	7.94e-03
MAP3K21	1249.9	820.96	1.52	up	7.94e-03
TNFRSF10C	56.8	124.2	2.17	down	7.97e-03
LRP8	914.4	584.14	1.57	up	7.97e-03
KIF18B	1211.3	762.76	1.59	up	7.97e-03
IGFBP7	6828	13428.67	1.96	down	8.01e-03
NNMT	561.1	1468.44	2.63	down	8.04e-03
CC2D2A	156.4	299.78	1.92	down	8.08e-03
KDM1A	3096.6	2144.44	1.44	up	8.15e-03
TICRR	750.3	518.09	1.45	up	8.30e-03
VKORC1	385.5	577.84	1.49	down	8.37e-03
LMNB2	4718.7	3077.62	1.53	up	8.44e-03
DISP1	168.6	274.05	1.61	down	8.48e-03
HHEX	160.8	379.86	2.38	down	8.52e-03
COX7A1	71.8	159.43	2.22	down	8.55e-03
HOXA-AS2	71.7	148.53	2.08	down	8.55e-03
PAPLN	268.5	553.22	2.04	down	8.55e-03
CPED1	292.6	772.03	2.63	down	8.59e-03
SLCO2A1	721.9	1580.5	2.17	down	8.71e-03
GKN1	751.1	8817.81	11.11	down	8.73e-03
E2F7	498.4	308.99	1.61	up	8.86e-03
ZNF542P	53.4	125.43	2.33	down	8.90e-03
GULP1	347.1	721.31	2.08	down	8.94e-03
MYH14	19967.1	13005.28	1.54	up	8.98e-03
CLEC3B	41.9	107.6	2.56	down	9.01e-03
TCF21	79.2	189.49	2.38	down	9.01e-03
DKC1	3300.1	2150.68	1.53	up	9.02e-03
CXCL14	996.7	2779.85	2.78	down	9.02e-03
FENDRR	173.3	489.98	2.86	down	9.05e-03
RGCC	334.4	585.14	1.75	down	9.05e-03
CDAN1	561.9	388.16	1.45	up	9.09e-03
SRPX	75.1	289.68	3.85	down	9.13e-03
KIF15	649.5	410.54	1.58	up	9.13e-03
ITPR1	482	764.34	1.59	down	9.17e-03
PAXIP1	1046	728.3	1.44	up	9.25e-03
LRRN1	55.3	246.58	4.55	down	9.29e-03
RAB3B	112.9	464.82	4.17	down	9.37e-03
C1QTNF7	25.8	120.71	4.76	down	9.45e-03
SYTL5	29.7	176.8	5.88	down	9.45e-03
EPHB6	72.2	329.72	4.55	down	9.46e-03
PARP3	1022.2	650.43	1.57	up	9.46e-03
FBXL14	1211	771.06	1.57	up	9.50e-03
CCDC134	197.8	137.69	1.44	up	9.54e-03
FNDC4	68.2	145.72	2.13	down	9.62e-03
MCM4	4801.3	3248.33	1.48	up	9.66e-03
PELI1	2263.4	1530.83	1.48	up	9.71e-03
NOLC1	5199.8	3613.3	1.44	up	9.71e-03
C3	10533.6	20432.1	1.92	down	9.71e-03
MRPS35	3481.9	2294.52	1.52	up	9.75e-03
SELP	113.2	299.3	2.63	down	9.79e-03
LMNB1	2674.6	1681.5	1.59	up	9.79e-03
MAGEH1	124.6	234.07	1.89	down	9.83e-03
CXXC4	40.2	107.39	2.7	down	9.87e-03
PIP4P2	149.7	269.01	1.79	down	9.87e-03
NAALADL1	47.5	131.79	2.78	down	9.92e-03
NXF3	266	97.84	2.72	up	9.99e-03
SCN8A	49.5	153.69	3.12	down	1.00e-02
LINC00654	52.9	130.93	2.5	down	1.00e-02
Thyroid cancer
Less than 10 mutated patients
Uterine cancer
Expression of	Mean mutant (n=25)	Mean wild (n=501)	FC (mutant/wild)	Direction	p-value
CTU2	899.56	586.03	1.54	up	6.94e-09
ZC3H18	1936.92	1345.54	1.44	up	8.68e-09
ACD	960.72	612.11	1.57	up	1.04e-07
CDT1	1733.2	973.46	1.78	up	4.05e-07
CORO1C	3868.68	2506.71	1.54	up	9.08e-07
VGLL1	12	140.12	11.11	down	1.05e-06
TKT	21339.12	13519.22	1.58	up	1.26e-06
CHAF1A	1580.64	966.17	1.64	up	1.27e-06
STOX2	103.72	240.21	2.33	down	1.44e-06
TUBGCP4	821.24	463.81	1.77	up	1.49e-06
AEN	1406.6	949.58	1.48	up	1.76e-06
PACSIN2	3364.28	2138.74	1.57	up	2.06e-06
DDB2	1051.76	692.12	1.52	up	2.25e-06
LONP1	6677.6	4396.59	1.52	up	2.34e-06
KCNK15	108.96	466.57	4.35	down	3.00e-06
NECTIN4	605.52	1337.88	2.22	down	3.33e-06
LINC00284	35.08	162.93	4.55	down	3.65e-06
NIPA1	741.84	463.33	1.6	up	5.49e-06
ADAMTS15	314.2	1060.59	3.33	down	5.54e-06
GPT2	4713.68	2774.91	1.7	up	5.63e-06
EFNA1	1638.24	3337.35	2.04	down	6.56e-06
TUBG1	2703.6	1844.18	1.47	up	6.64e-06
GJB6	27.36	126.58	4.55	down	7.54e-06
NUP188	3911.48	2640.21	1.48	up	7.73e-06
NTMT1	713.44	490.8	1.45	up	9.94e-06
SCUBE3	133.24	350	2.63	down	1.03e-05
ZFP92	44.48	146.71	3.33	down	1.37e-05
HASPIN	225.08	118.92	1.89	up	1.46e-05
NDRG2	1060.64	2199.26	2.08	down	1.58e-05
CDC6	1246.24	763.4	1.63	up	2.11e-05
TRIM29	210.4	930.06	4.35	down	2.16e-05
DUOXA1	64.88	135.25	2.08	down	2.22e-05
CXCL9	2109.36	908.13	2.32	up	2.23e-05
TRIM17	119.88	308.48	2.56	down	2.32e-05
ITGA11	777.84	403.7	1.93	up	2.40e-05
ETFA	2290.68	1573.53	1.46	up	2.45e-05
ERVMER34-1	94.92	571.39	5.88	down	2.61e-05
DHRS11	715.92	439.73	1.63	up	2.77e-05
CENPH	623.68	379.75	1.64	up	2.79e-05
THOP1	2890.4	1974.71	1.46	up	3.15e-05
CPAMD8	416.32	1349.94	3.23	down	3.19e-05
ZMYND12	75.12	152.75	2.04	down	3.36e-05
GINS2	842.04	475.99	1.77	up	3.40e-05
TMEM190	99	185.29	1.89	down	3.45e-05
LRRC71	88.76	235.8	2.63	down	3.61e-05
LINC01963	472.6	217.12	2.18	up	3.79e-05
SLPI	11837.8	28590.38	2.44	down	3.96e-05
PNMA3	18.68	273.44	14.29	down	3.97e-05
FAXDC2	166.92	359.48	2.17	down	4.07e-05
WDR62	832.48	545.26	1.53	up	4.46e-05
LAMA1	447.36	1464.5	3.23	down	4.48e-05
TIAM1	206.56	428.58	2.08	down	4.54e-05
FGFR2	1082.08	3015.25	2.78	down	4.57e-05
RAD51	510.04	319.57	1.6	up	5.01e-05
LAG3	540.56	307.36	1.76	up	5.13e-05
ADAMTS17	58.28	139.42	2.38	down	5.92e-05
MYCL	165.56	387.39	2.33	down	6.60e-05
FANCA	788.4	479.52	1.64	up	7.66e-05
RHCG	36.2	177.29	5	down	8.05e-05
SHCBP1	515.12	343.79	1.5	up	8.18e-05
SKA1	493.12	314.39	1.57	up	8.29e-05
MDC1	1721.04	1132.41	1.52	up	8.43e-05
TMEM131L	614.88	389.62	1.58	up	8.79e-05
TLR5	104.76	226.09	2.17	down	9.04e-05
EMID1	1447.28	3051.04	2.13	down	9.56e-05
SBF1	3449.24	2383.07	1.45	up	1.00e-04
ALDH1L1	112.04	297.66	2.63	down	1.01e-04
OIP5	207	125.31	1.65	up	1.02e-04
MUC4	206.92	1233.46	5.88	down	1.04e-04
CCNB2	1589.28	1063.03	1.5	up	1.04e-04
DNAH2	118.68	353.74	2.94	down	1.24e-04
OSGIN1	768.52	280.98	2.74	up	1.30e-04
BTC	84	170.78	2.04	down	1.55e-04
UHRF1	1268.16	667.93	1.9	up	1.56e-04
CRISP3	148.8	316.59	2.13	down	1.59e-04
CENPN	533.92	328.78	1.62	up	1.60e-04
HHAT	132.68	247.89	1.85	down	1.69e-04
TANGO6	350.84	241.06	1.46	up	1.76e-04
TCF3	6371.8	4268.08	1.49	up	1.76e-04
RRM1	2851.6	1768.05	1.61	up	1.78e-04
SRR	267.24	169.55	1.58	up	1.85e-04
GREM1	349	140.96	2.48	up	1.88e-04
COL9A2	1022.48	2794.67	2.7	down	1.90e-04
BMP3	18.44	193.58	10	down	1.90e-04
DHFR	639.88	378.78	1.69	up	1.99e-04
IARS	4094.44	2786.66	1.47	up	1.99e-04
CDC45	801.6	502.18	1.6	up	2.01e-04
RNF157-AS1	158.64	289.93	1.82	down	2.03e-04
P2RY2	98.16	191.98	1.96	down	2.19e-04
NMU	86.32	228.51	2.63	down	2.20e-04
ALAS1	2758.76	1806.84	1.53	up	2.23e-04
CACNG6	19	115.74	6.25	down	2.27e-04
SMIM5	77.84	150.53	1.92	down	2.39e-04
TIGAR	379.44	263.43	1.44	up	2.44e-04
SPRR3	1.28	264.43	Inf	down	2.47e-04
PNMA6A	43.4	144.54	3.33	down	2.47e-04
DGAT2	150.32	261.28	1.72	down	2.50e-04
PRIMA1	74.68	219.17	2.94	down	2.51e-04
MAT1A	66.28	165.05	2.5	down	2.66e-04
PI3	328.08	1814.14	5.56	down	2.66e-04
CXCL5	64.2	527.28	8.33	down	2.83e-04
CD164L2	66.28	167.47	2.5	down	2.83e-04
DLX3	49	169.96	3.45	down	2.84e-04
PRC1	1883.16	1293.08	1.46	up	2.84e-04
ATP1B2	45.88	143.97	3.12	down	2.86e-04
FOXO6	106.8	202.25	1.89	down	2.90e-04
MSR1	414.24	247.94	1.67	up	2.91e-04
SUSD4	145.24	433.9	3.03	down	2.93e-04
AZGP1	14.6	215.24	14.29	down	2.94e-04
AOC3	910.36	243.58	3.74	up	2.96e-04
CST6	41.04	200.82	5	down	3.11e-04
SHMT2	5949.84	3901.22	1.53	up	3.12e-04
C11orf88	59.92	156.43	2.63	down	3.22e-04
LMNB2	5132.36	3475.89	1.48	up	3.36e-04
PARD6A	315.72	201.35	1.57	up	3.44e-04
TMCC2	54	132.09	2.44	down	3.53e-04
ADNP2	1114.36	770.39	1.45	up	3.56e-04
BCAM	5643.36	17474.04	3.12	down	3.56e-04
TBL1X	1729.76	1185.01	1.46	up	3.69e-04
GALC	385.92	601.9	1.56	down	3.75e-04
GTSE1	867.8	579.42	1.5	up	3.77e-04
TMEM38B	276.36	164.29	1.68	up	3.85e-04
CYP2J2	155.96	272.15	1.75	down	3.86e-04
ARHGEF4	253.92	370.87	1.47	down	4.34e-04
CD58	197.28	291.62	1.47	down	4.36e-04
CLSPN	298.4	176.15	1.69	up	4.44e-04
SCNN1G	309.56	892.91	2.86	down	4.52e-04
ACPP	70	126.17	1.82	down	4.53e-04
ADAMTS2	952.6	619.25	1.54	up	4.57e-04
CHAF1B	763.52	526.97	1.45	up	4.59e-04
NCAPD3	1491.96	1003.35	1.49	up	4.65e-04
PORCN	546.12	1297.05	2.38	down	4.68e-04
SLC38A3	28.52	116.68	4.17	down	4.72e-04
LYZ	3002.08	1281.17	2.34	up	4.75e-04
PBXIP1	3309.4	4949.01	1.49	down	4.77e-04
KATNAL2	114.24	207.91	1.82	down	4.78e-04
GFM2	1135.12	776.4	1.46	up	4.79e-04
PKP1	139.52	245.55	1.75	down	4.87e-04
CCNB1	3446.2	2331.04	1.48	up	4.93e-04
WDR76	452.08	280.52	1.61	up	5.00e-04
THBS2	1973.32	1022.92	1.93	up	5.01e-04
PSTK	88.08	134.62	1.54	down	5.04e-04
CXCL13	586.8	297.16	1.97	up	5.04e-04
ARHGAP40	49.6	151.69	3.03	down	5.25e-04
WDR86-AS1	89.92	199.81	2.22	down	5.27e-04
HSPA8	31732.52	20665.23	1.54	up	5.38e-04
CTNNAL1	1602.08	983.33	1.63	up	5.43e-04
SLC52A3	343.28	647.63	1.89	down	5.45e-04
PLIN5	76.44	197.7	2.56	down	5.46e-04
NFATC3	823.76	547.1	1.51	up	5.51e-04
KLK8	31.2	212.92	6.67	down	5.61e-04
TNFSF10	1422.08	3437.59	2.44	down	5.67e-04
MIR205HG	75.84	180.35	2.38	down	5.68e-04
SULT1C4	76.8	192.29	2.5	down	5.70e-04
ADCYAP1R1	346.72	746.84	2.17	down	5.81e-04
FOXM1	2147.2	1450.06	1.48	up	5.85e-04
ACTA2	7869.4	4507.09	1.75	up	5.97e-04
ANKRD45	38.6	106.82	2.78	down	6.00e-04
ASS1	1684.88	4863.42	2.86	down	6.00e-04
SCD	13015.44	7908.85	1.65	up	6.31e-04
NCCRP1	38.44	231.5	5.88	down	6.33e-04
C9orf64	658.76	448.21	1.47	up	6.34e-04
CDCA2	538.64	310.7	1.73	up	6.61e-04
ERP27	121.6	382.02	3.12	down	6.69e-04
PHLPP2	269.16	176.95	1.52	up	6.74e-04
SLC34A2	5104.6	10379.86	2.04	down	6.78e-04
THEM4	355.28	541.32	1.52	down	6.94e-04
PKMYT1	1120.6	752.34	1.49	up	6.98e-04
PRRX2	104.52	350.59	3.33	down	7.03e-04
FCGR3A	1137.72	714.65	1.59	up	7.08e-04
ALPL	1973.72	4466.79	2.27	down	7.14e-04
GABRE	57.72	241.8	4.17	down	7.36e-04
KLK7	34.44	468.55	14.29	down	7.40e-04
CROCC2	110	244.04	2.22	down	7.67e-04
HERC6	501.76	805.54	1.61	down	7.77e-04
LINC02593	115.92	217.68	1.89	down	7.79e-04
BRCA1	712.48	456.05	1.56	up	8.16e-04
MUC1	10527.6	18039.61	1.72	down	8.26e-04
ADGRF1	122.36	253.96	2.08	down	8.28e-04
MEGF11	45.92	192.1	4.17	down	8.32e-04
PDZD2	218.12	364.18	1.67	down	8.40e-04
DUOX1	361.48	751.44	2.08	down	8.40e-04
SLC7A4	86.4	131.86	1.52	down	8.60e-04
DIPK1B	757.08	1226.8	1.61	down	8.61e-04
ADAMTS8	219.96	715.44	3.23	down	8.63e-04
ZNF117	461.6	808.39	1.75	down	8.69e-04
PSMC3IP	211.2	133.43	1.58	up	8.73e-04
PCSK1N	268.16	757.31	2.86	down	8.80e-04
VWA1	3586	5774.02	1.61	down	8.89e-04
EDA	234.44	368.93	1.56	down	8.97e-04
GFOD1	166.12	358.53	2.17	down	9.15e-04
CKAP2L	399.04	273.52	1.46	up	9.21e-04
SDK2	205	525.76	2.56	down	9.23e-04
SLC22A17	317.72	699.09	2.22	down	9.28e-04
KCTD14	576.92	340.98	1.69	up	9.41e-04
CXCR6	210.8	120.42	1.75	up	9.50e-04
AOC1	580.28	3973.04	6.67	down	9.51e-04
HIST3H2A	330.48	596.85	1.82	down	9.57e-04
MYO15B	839.84	1378.97	1.64	down	9.90e-04
CDKN2A	756.36	1671.1	2.22	down	9.95e-04
KIF18A	407.12	264.45	1.54	up	1.00e-03
ABLIM2	74.4	135.65	1.82	down	1.01e-03
SMKR1	54.44	106.65	1.96	down	1.04e-03
CENPO	645.16	437.58	1.47	up	1.06e-03
LYPD3	94.24	378.15	4	down	1.06e-03
BRI3BP	1449.04	1002.04	1.45	up	1.06e-03
KCNG1	153.84	366.39	2.38	down	1.08e-03
ASTN1	55.2	165.81	3.03	down	1.08e-03
FPR3	316.08	207.16	1.53	up	1.08e-03
FTL	89007.88	51501.6	1.73	up	1.10e-03
LINC00869	125.6	199.97	1.59	down	1.11e-03
COL28A1	60	168.92	2.78	down	1.12e-03
TMEM59L	25.8	147.95	5.88	down	1.16e-03
SRD5A2	35.2	141.95	4	down	1.16e-03
DEFB1	443.36	1056.72	2.38	down	1.17e-03
LRRN2	432.2	1577.49	3.7	down	1.17e-03
TYMS	1518.16	911.48	1.67	up	1.18e-03
TMEM200C	42.4	112.63	2.63	down	1.18e-03
SKAP2	868.52	567.36	1.53	up	1.18e-03
PRSS12	153.48	342.33	2.22	down	1.18e-03
GCH1	555.68	361.85	1.54	up	1.19e-03
SESN2	1137	727.48	1.56	up	1.21e-03
LOC100507642	72.8	160.65	2.22	down	1.22e-03
KCTD9	518.04	348.81	1.49	up	1.23e-03
IGSF9	1028.76	1834.85	1.79	down	1.23e-03
MST1R	1050.8	655.59	1.6	up	1.24e-03
ORC1	430.04	261.96	1.64	up	1.25e-03
ZMAT1	188.92	308.8	1.64	down	1.25e-03
FAM181A	75.64	187.81	2.5	down	1.25e-03
KLK6	332.96	789.41	2.38	down	1.26e-03
CRLF1	119.16	510.74	4.35	down	1.26e-03
SYT7	239.84	502.62	2.08	down	1.26e-03
DOC2B	309.8	526.8	1.69	down	1.27e-03
FOXN4	62.4	173.82	2.78	down	1.27e-03
TUBA1B	8752	5716.81	1.53	up	1.28e-03
ESRRG	129	199.43	1.54	down	1.30e-03
GALNT17	35.2	167.26	4.76	down	1.30e-03
LRRC20	829.08	575.99	1.44	up	1.30e-03
PACSIN1	322.84	641.19	2	down	1.33e-03
DUSP23	1373.84	1990.68	1.45	down	1.33e-03
IL18BP	559.56	380.01	1.47	up	1.35e-03
CFAP65	125.28	317.73	2.56	down	1.36e-03
ATP2B2	124	272.06	2.17	down	1.37e-03
DNAH5	119.08	310.01	2.63	down	1.37e-03
CSTB	5739.16	8612.13	1.49	down	1.39e-03
ATRNL1	42.32	138.25	3.23	down	1.39e-03
SLC7A11	1122.8	516.13	2.18	up	1.43e-03
IL5RA	53.32	125.24	2.33	down	1.43e-03
ZNF692	1019.12	1493.36	1.47	down	1.44e-03
LINC01541	173.84	737.54	4.17	down	1.45e-03
MOCS1	540.88	816.96	1.52	down	1.45e-03
MS4A8	429.48	1000.19	2.33	down	1.46e-03
SULF1	3317	2296.35	1.44	up	1.47e-03
ORC6	671.8	448.59	1.5	up	1.49e-03
PDLIM3	661.84	241.26	2.74	up	1.50e-03
TACSTD2	5632.84	10471.08	1.85	down	1.50e-03
ST8SIA2	49.6	135.17	2.7	down	1.50e-03
VSIG8	11.24	121.14	11.11	down	1.54e-03
GINS4	486.76	313.46	1.55	up	1.56e-03
TMEM173	1170.12	1939.48	1.67	down	1.58e-03
ZNF667	113.12	251.82	2.22	down	1.59e-03
PTGES	135.6	254.02	1.89	down	1.62e-03
PRIM1	282.12	172.56	1.63	up	1.62e-03
GINS3	403.84	281.24	1.44	up	1.63e-03
LINC01138	138.56	204.59	1.47	down	1.66e-03
LILRB4	541.88	354.51	1.53	up	1.68e-03
CNGA4	29.2	119.6	4.17	down	1.70e-03
PCAT19	120.2	317.68	2.63	down	1.70e-03
ZNF750	81	228.44	2.86	down	1.71e-03
CFAP161	46.32	128.7	2.78	down	1.71e-03
C1QB	5031.2	2906.73	1.73	up	1.74e-03
LYNX1	184.44	684.62	3.7	down	1.76e-03
ZNF667-AS1	213.64	433.91	2.04	down	1.77e-03
COL11A2	48.52	159.98	3.33	down	1.77e-03
PDGFD	173.12	373.04	2.17	down	1.78e-03
EPHA4	189.2	467.51	2.5	down	1.78e-03
MFSD2A	331.56	658.2	2	down	1.78e-03
PLCXD1	1438.32	776.79	1.85	up	1.78e-03
PSCA	37.6	264.23	7.14	down	1.79e-03
MYH7B	115.08	840.1	7.14	down	1.83e-03
B3GNT8	58.08	147.34	2.56	down	1.85e-03
HMOX1	5642.84	822.56	6.86	up	1.85e-03
ADCY4	158.72	303.06	1.92	down	1.87e-03
CLIC5	331.48	649.37	1.96	down	1.87e-03
C4BPA	96.76	833.74	8.33	down	1.92e-03
C17orf51	151.6	103.07	1.47	up	1.93e-03
MAFG	1093.2	655.08	1.67	up	1.94e-03
LTF	5472.8	19464.94	3.57	down	1.94e-03
SNTN	82.12	251.13	3.03	down	1.95e-03
SGCE	556.24	387.27	1.44	up	1.99e-03
EHHADH	164.4	243.47	1.47	down	2.02e-03
ATAD3C	131.28	223.21	1.69	down	2.05e-03
MAP3K9	734.16	466.04	1.58	up	2.08e-03
TNNT2	50.24	131.09	2.63	down	2.11e-03
DNAH17	65.68	109.7	1.67	down	2.11e-03
OGT	2170.44	3135.57	1.45	down	2.11e-03
EDN3	149.72	799.94	5.26	down	2.13e-03
PRF1	429	277.34	1.55	up	2.13e-03
WDHD1	606.44	397.22	1.53	up	2.13e-03
MELK	946.92	651.99	1.45	up	2.13e-03
TAGLN	6720	4003.58	1.68	up	2.13e-03
SYN2	37.88	135.74	3.57	down	2.13e-03
RXFP1	188.32	593.17	3.12	down	2.16e-03
CNFN	103.04	284.57	2.78	down	2.19e-03
ADAM33	120.88	311.75	2.56	down	2.20e-03
ACSL4	1047.88	2015.99	1.92	down	2.21e-03
TUBA4A	3384.28	1691.52	2	up	2.22e-03
FAP	278.76	159.67	1.75	up	2.22e-03
CCDC153	103.24	194.96	1.89	down	2.23e-03
S100A11	14994.6	23078.83	1.54	down	2.34e-03
EMX2OS	1744.52	3202.25	1.85	down	2.36e-03
IGFBP3	8098.64	13647.49	1.69	down	2.37e-03
COL8A1	743.88	427.84	1.74	up	2.40e-03
COLGALT2	81.08	163.5	2	down	2.41e-03
EN2	392.48	203.2	1.93	up	2.43e-03
NKAIN4	38.88	243.56	6.25	down	2.45e-03
NFKBID	144.84	226.9	1.56	down	2.46e-03
ASPN	382.88	214.21	1.79	up	2.47e-03
GPR162	88.28	221.46	2.5	down	2.48e-03
MCM5	4481.12	2808.21	1.6	up	2.49e-03
CFAP300	119.08	231.82	1.96	down	2.51e-03
KLHL23	876.52	592.93	1.48	up	2.51e-03
CATIP	71	147.3	2.08	down	2.56e-03
FADS2	10458.64	7106.13	1.47	up	2.65e-03
PRPH	127.52	191.44	1.49	down	2.67e-03
KCNMB1	292.52	149.44	1.96	up	2.69e-03
USP51	68.48	117.52	1.72	down	2.71e-03
VSIG4	432.16	264.89	1.63	up	2.74e-03
MAB21L4	203.48	353.74	1.72	down	2.74e-03
LIFR	296.68	519.6	1.75	down	2.75e-03
MYBL1	224.28	116.29	1.93	up	2.76e-03
CD8A	545.32	310.64	1.76	up	2.77e-03
MFSD6L	99.72	186.5	1.89	down	2.78e-03
CFB	429.44	862.93	2	down	2.80e-03
NLN	1514.16	1016.41	1.49	up	2.82e-03
IL1R1	1485.72	2563.62	1.72	down	2.83e-03
FHIT	204.04	296.88	1.45	down	2.85e-03
FABP6	114.12	178.81	1.56	down	2.87e-03
DUSP15	43.4	105.5	2.44	down	2.91e-03
BTBD11	167.44	309.43	1.85	down	2.93e-03
GDF15	7106.48	2788.7	2.55	up	2.94e-03
NEXN	199.32	116.42	1.71	up	2.94e-03
LYPD2	1.2	179.82	100	down	3.00e-03
LINC00930	60.56	144.79	2.38	down	3.01e-03
FOXK1	1666.28	1117.01	1.49	up	3.04e-03
MCM2	4045.76	2802.11	1.44	up	3.11e-03
RFC3	907.96	625.2	1.45	up	3.16e-03
EFNA3	190.92	330.66	1.72	down	3.18e-03
KNL1	649.84	419.79	1.55	up	3.19e-03
DNAI2	46.8	175.24	3.7	down	3.20e-03
PEG10	3782.28	2310	1.64	up	3.20e-03
DNAH10	78.28	178.34	2.27	down	3.23e-03
ADAM32	53.88	107.28	2	down	3.23e-03
ONECUT2	369.56	128.72	2.87	up	3.24e-03
ARHGEF10	817.6	549.65	1.49	up	3.25e-03
TTLL9	56.04	106.53	1.89	down	3.26e-03
PBK	849.56	512.68	1.66	up	3.27e-03
THBS3	831.36	1316.39	1.59	down	3.27e-03
CXCR3	202	128.18	1.58	up	3.28e-03
ESCO2	400.68	229.83	1.74	up	3.32e-03
CABCOCO1	82.4	161.83	1.96	down	3.37e-03
RBM43	171.68	258.14	1.49	down	3.40e-03
SLC51A	103.6	211.52	2.04	down	3.46e-03
GBP5	1313.36	582.89	2.25	up	3.48e-03
CLDN16	360	201.27	1.79	up	3.51e-03
DHRS2	1966.8	345.73	5.69	up	3.55e-03
SEMA6D	57.76	109.39	1.89	down	3.55e-03
ERCC6L	265.32	179.24	1.48	up	3.56e-03
DPY19L2	87.92	131.72	1.49	down	3.60e-03
CBR1	2083.28	1224.77	1.7	up	3.61e-03
SPRR1B	3.4	199.96	50	down	3.66e-03
SLC2A12	415.52	218.17	1.9	up	3.71e-03
TCF12	3360.52	2163.02	1.55	up	3.71e-03
APOA1	32.16	533.81	16.67	down	3.71e-03
KIT	69.88	212.18	3.03	down	3.72e-03
CDKN2B	204.76	369.3	1.82	down	3.72e-03
N4BP3	164.8	294.48	1.79	down	3.73e-03
CFAP100	83.48	183.1	2.17	down	3.75e-03
NUFIP1	402.6	278.89	1.44	up	3.78e-03
CCL18	491.12	293.58	1.67	up	3.87e-03
FAM20A	488.72	1151.01	2.38	down	3.93e-03
TRO	175	483.98	2.78	down	3.95e-03
COL9A1	89	706.77	7.69	down	3.97e-03
ZFHX2	253	368.49	1.45	down	3.97e-03
CREG1	1771.2	2599.03	1.47	down	3.97e-03
ERO1B	444.72	184.77	2.41	up	4.05e-03
DNAH14	225.04	323.98	1.45	down	4.10e-03
ZNF367	282.56	189.52	1.49	up	4.15e-03
FAM43A	172.08	306.56	1.79	down	4.15e-03
MTLN	381.76	1311.94	3.45	down	4.18e-03
ATP8B3	201.24	101.42	1.98	up	4.18e-03
LPAR3	596.08	863.23	1.45	down	4.19e-03
PAX2	221.6	1143.6	5.26	down	4.21e-03
BAG2	806.76	523.59	1.54	up	4.23e-03
LY6E	7325	13368.19	1.82	down	4.24e-03
ANKRD66	28.36	109.51	3.85	down	4.28e-03
TONSL	1554.6	1058.82	1.47	up	4.29e-03
CCL5	1965.8	1017.28	1.93	up	4.32e-03
GPER1	78.28	183.16	2.33	down	4.38e-03
ATP6V1B1	360.2	839.41	2.33	down	4.39e-03
COL15A1	1994.32	1256.71	1.59	up	4.39e-03
KCNN3	106.24	230.62	2.17	down	4.44e-03
CAPN13	596.12	1569.19	2.63	down	4.44e-03
TCHH	30	116.38	3.85	down	4.48e-03
FAM216B	163.68	392.69	2.38	down	4.52e-03
MFSD4A	101.12	207.08	2.04	down	4.55e-03
CD55	1675.4	2809.54	1.67	down	4.55e-03
ALS2CL	495.44	923.11	1.85	down	4.60e-03
AMBP	831.04	271.35	3.06	up	4.62e-03
FAM92B	137.92	276.6	2	down	4.63e-03
TIGIT	219.84	129.31	1.7	up	4.63e-03
SCN5A	45.56	104.7	2.27	down	4.64e-03
DNAH12	87.32	222.87	2.56	down	4.65e-03
CD2	474.48	310.99	1.53	up	4.71e-03
TICRR	539.04	365.24	1.48	up	4.74e-03
MAATS1	154.44	312.5	2.04	down	4.80e-03
KCNE4	217.52	108.54	2	up	4.87e-03
C1QL4	92.72	191.02	2.04	down	4.92e-03
ADM	2351.92	1538.69	1.53	up	5.03e-03
ACKR2	100.24	254.28	2.56	down	5.04e-03
RYR1	61.44	273.89	4.55	down	5.05e-03
PRR29	200.4	362.64	1.82	down	5.08e-03
FRMD4A	281.8	406.36	1.45	down	5.16e-03
NMNAT2	84	144.54	1.72	down	5.17e-03
LINC02600	89.04	159.7	1.79	down	5.18e-03
CFAP57	157.84	306.39	1.92	down	5.19e-03
CCL4	292.08	172.77	1.69	up	5.19e-03
SAA2	202.52	392.48	1.92	down	5.20e-03
ALKAL2	110	288.82	2.63	down	5.22e-03
ADGRB2	220.76	348.94	1.59	down	5.22e-03
MUCL1	9.04	302.43	33.33	down	5.26e-03
CNTN3	60.96	156.51	2.56	down	5.32e-03
BTNL9	100.76	268.86	2.7	down	5.45e-03
SUSD2	577.4	1402.15	2.44	down	5.45e-03
C1QA	3784.2	2590.71	1.46	up	5.49e-03
OCIAD2	4654.88	3227.39	1.44	up	5.51e-03
PXMP4	757.92	510.42	1.48	up	5.55e-03
OAF	883.36	1306.29	1.47	down	5.57e-03
RTP4	190.88	296.46	1.56	down	5.58e-03
MCM10	524.16	345.6	1.52	up	5.58e-03
TXNRD1	7101.04	3004.69	2.36	up	5.60e-03
CST4	25.52	196.8	7.69	down	5.69e-03
PDCD1	180.28	110.67	1.63	up	5.69e-03
CCDC78	429.56	882.03	2.04	down	5.70e-03
PRAG1	1090.12	715.31	1.52	up	5.72e-03
LMO2	628.52	918.06	1.47	down	5.73e-03
LINC01503	109.56	265.16	2.44	down	5.76e-03
GRIK5	53.56	276.26	5.26	down	5.84e-03
WNT6	95.88	146.43	1.54	down	5.86e-03
SCNN1B	404.4	1082.94	2.7	down	5.88e-03
SSPO	65.2	103.8	1.59	down	5.93e-03
RSPO4	10.08	127.19	12.5	down	5.96e-03
IRS2	289.04	583.47	2	down	5.97e-03
RSPH1	618.48	1217.74	1.96	down	5.99e-03
PODXL	4100.56	7092.36	1.72	down	5.99e-03
ATF7IP2	202.44	322.11	1.59	down	6.00e-03
PTP4A3	1055.76	1796.28	1.69	down	6.00e-03
MAD2L1	1138.32	776.03	1.47	up	6.01e-03
GATA2	800.36	1516.02	1.89	down	6.01e-03
KRT81	25.68	143.24	5.56	down	6.03e-03
WNT4	68.72	174.88	2.56	down	6.03e-03
C1orf53	78.32	118.04	1.52	down	6.05e-03
FAXC	226.48	137.29	1.65	up	6.07e-03
ORM1	44.56	266.33	5.88	down	6.11e-03
LIX1	17.36	193.76	11.11	down	6.11e-03
E2F8	375.36	231.76	1.62	up	6.15e-03
RIMS4	85.72	235.68	2.78	down	6.16e-03
RGS10	1347.92	2010.46	1.49	down	6.21e-03
ILK	239.28	166.69	1.44	up	6.26e-03
TEKT4	74.92	163.17	2.17	down	6.33e-03
OMG	105.52	373.21	3.57	down	6.34e-03
MT1M	79.24	120.38	1.52	down	6.41e-03
PTPRU	1442.56	2121.9	1.47	down	6.42e-03
TRIM16L	543.68	232.92	2.33	up	6.55e-03
RIPK3	144.16	231.17	1.61	down	6.55e-03
ABO	123.6	244.83	2	down	6.57e-03
SAA1	708.88	1059.45	1.49	down	6.59e-03
ZNF710-AS1	348.2	204.35	1.7	up	6.59e-03
MAP6	148.96	303.03	2.04	down	6.59e-03
C1QC	4159.04	2681.62	1.55	up	6.68e-03
SCNN1D	138.68	202.54	1.47	down	6.75e-03
CMTM4	2120.84	1357.9	1.56	up	6.75e-03
GALNT6	1053.56	1662.05	1.59	down	6.75e-03
SMARCD3	570.68	832.6	1.45	down	6.77e-03
CTSK	1811.44	959.18	1.89	up	6.77e-03
LHFPL2	1062.52	736.12	1.44	up	6.82e-03
C11orf16	61.52	126.14	2.04	down	6.82e-03
BGN	13472.36	9288.05	1.45	up	6.84e-03
SFRP5	10.36	104.95	10	down	6.85e-03
FXYD3	1327.52	2819.58	2.13	down	6.88e-03
MICAL2	1719.08	1080.17	1.59	up	6.89e-03
PVR	1800.88	1247.37	1.44	up	6.91e-03
PTH1R	42.96	159.36	3.7	down	6.92e-03
TTC22	209.52	328.89	1.56	down	6.93e-03
EFCAB2	225.92	356.37	1.59	down	6.98e-03
IL2RB	712.44	462.04	1.54	up	6.98e-03
VCAM1	360.92	245.59	1.47	up	7.03e-03
LXN	220.76	363.23	1.64	down	7.05e-03
COL1A2	39710.16	26135.84	1.52	up	7.06e-03
MELTF	253.76	523.49	2.08	down	7.09e-03
KRT31	4.68	239.9	50	down	7.22e-03
SEMA4A	772.04	1130.61	1.47	down	7.25e-03
PTPRC	802.88	505.62	1.59	up	7.31e-03
SQSTM1	9483.4	6126.27	1.55	up	7.32e-03
GMDS	2128.72	1379.34	1.54	up	7.37e-03
MYEOV	575	215.88	2.66	up	7.39e-03
KCNIP3	111.32	235.5	2.13	down	7.41e-03
CCDC187	50.24	113.94	2.27	down	7.42e-03
XDH	150.76	380.21	2.5	down	7.47e-03
IQCN	317.68	527.24	1.67	down	7.47e-03
TMEM154	101.96	193.34	1.89	down	7.52e-03
CCDC3	455.4	762.55	1.67	down	7.53e-03
CRYBG2	139.04	212.82	1.54	down	7.55e-03
DYNC2H1	218.44	397.04	1.82	down	7.55e-03
WDR93	60.84	110.28	1.82	down	7.59e-03
CLDN9	90.32	320.49	3.57	down	7.64e-03
NKG7	625.84	388.72	1.61	up	7.65e-03
CFAP47	103.48	189.25	1.82	down	7.79e-03
FCGBP	1093.04	2613.22	2.38	down	7.82e-03
GSTM2	229.68	372.29	1.61	down	7.84e-03
RTN4RL2	89.8	154.6	1.72	down	7.90e-03
MINDY4	102.68	149.77	1.45	down	7.90e-03
SLC27A6	65.32	145.78	2.22	down	7.93e-03
CCDC151	105.84	213.13	2	down	7.98e-03
RRM2	2408.12	1617.71	1.49	up	8.00e-03
TNF	83.68	153.86	1.85	down	8.01e-03
MDH1B	96.72	168.89	1.75	down	8.01e-03
CYYR1	163.36	273.74	1.67	down	8.05e-03
CP	2260.12	6140.5	2.7	down	8.05e-03
ANGPTL2	1348.64	912.62	1.48	up	8.16e-03
SRGAP3-AS2	43	163.22	3.85	down	8.21e-03
PLB1	87.92	152.59	1.72	down	8.39e-03
LRRN1	162.92	326.42	2	down	8.40e-03
C1QTNF3	96.68	165.17	1.69	down	8.40e-03
SMOX	1133.08	762.57	1.49	up	8.41e-03
CFI	2228.2	3985.49	1.79	down	8.42e-03
TTC21A	286.08	445.85	1.56	down	8.44e-03
PCK2	1716.32	1169.11	1.47	up	8.52e-03
EFCAB12	150.88	267.94	1.79	down	8.59e-03
CDHR4	151.44	587.5	3.85	down	8.66e-03
WDR72	922.44	340.75	2.71	up	8.66e-03
LRRC10B	149.96	352.71	2.33	down	8.71e-03
EPS8L1	1660.28	2667.9	1.61	down	8.71e-03
SLAMF8	448.2	298.2	1.5	up	8.76e-03
RNF207	258.08	420.72	1.64	down	8.76e-03
IQCA1	58	173.2	3.03	down	8.77e-03
FBXO2	217.16	657.55	3.03	down	8.85e-03
CD72	178.88	118.65	1.51	up	8.95e-03
ZNF778	473.56	293.82	1.61	up	9.03e-03
APOBEC3F	200.6	300.86	1.49	down	9.17e-03
NACAD	85.24	191.11	2.22	down	9.19e-03
DNAI1	165.76	333.67	2	down	9.27e-03
HTR3A	39.44	144.29	3.7	down	9.34e-03
CD79A	338.52	223.22	1.52	up	9.40e-03
PLEKHS1	471.04	1399.17	2.94	down	9.41e-03
NPR1	268.8	856.72	3.23	down	9.43e-03
SAMD11	297	550.52	1.85	down	9.44e-03
HSPA4L	596.12	278.12	2.14	up	9.48e-03
DTX4	578.76	962.38	1.67	down	9.48e-03
DDIT4	6587.36	3727.33	1.77	up	9.48e-03
NPW	51.12	143.2	2.78	down	9.55e-03
UPK2	21.04	139.7	6.67	down	9.58e-03
CFAP74	68.24	199.31	2.94	down	9.70e-03
ND3	35488.8	52356.45	1.47	down	9.71e-03
CAMK2N1	768.68	1280.85	1.67	down	9.73e-03
IL19	26.28	131.63	5	down	9.76e-03
DLEC1	215.24	328.65	1.54	down	9.80e-03
KLF8	74.44	148.83	2	down	9.82e-03
SPEG	195.8	402.45	2.04	down	9.84e-03
CFAP54	43.04	105.41	2.44	down	9.95e-03
MARCO	243.84	115.07	2.12	up	9.97e-03

## Sheet: COAD_upregulated (mut_vs_wt)
GO_ids	GO_terms	All_genes_in_GO_term	Significant_genes_in_GO_term_(different_depending_on_TFAP2D_status)	Chi_pvalues
GO:0002504	antigen processing and presentation of peptide or polysaccharide antigen via MHC class II	10	9	5.60e-127
GO:0002250	adaptive immune response	101	21	8.01e-68
GO:0006955	immune response	199	29	1.26e-63
GO:0002376	immune system process	361	36	6.70e-51
GO:0019882	antigen processing and presentation	36	10	1.49e-42
GO:0050776	regulation of immune response	83	14	1.83e-35
GO:0019886	antigen processing and presentation of exogenous peptide antigen via MHC class II	86	13	4.27e-29
GO:0030593	neutrophil chemotaxis	52	10	8.52e-29
GO:0042102	positive regulation of T cell proliferation	44	8	2.04e-21
GO:0060333	interferon-gamma-mediated signaling pathway	60	9	1.06e-19
GO:0070098	chemokine-mediated signaling pathway	38	7	7.82e-19
GO:0048247	lymphocyte chemotaxis	20	5	7.37e-18
GO:0006935	chemotaxis	99	11	2.50e-17
GO:0006958	complement activation, classical pathway	22	5	3.32e-16
GO:0030889	negative regulation of B cell proliferation	14	4	8.44e-16
GO:0006911	phagocytosis, engulfment	23	5	1.74e-15
GO:0045087	innate immune response	290	18	7.31e-14
GO:0030449	regulation of complement activation	26	5	1.17e-13
GO:0002548	monocyte chemotaxis	26	5	1.17e-13
GO:0070374	positive regulation of ERK1 and ERK2 cascade	126	11	4.36e-13
GO:0006954	inflammatory response	249	16	6.22e-13
GO:0042130	negative regulation of T cell proliferation	28	5	1.17e-12
GO:0071346	cellular response to interferon-gamma	76	8	8.58e-12
GO:0048245	eosinophil chemotaxis	10	3	1.04e-11
GO:0016064	immunoglobulin mediated immune response	10	3	1.04e-11
GO:0006952	defense response	62	7	4.02e-11
GO:0050850	positive regulation of calcium-mediated signaling	11	3	1.12e-10
GO:0000727	double-strand break repair via break-induced replication	11	3	1.12e-10
GO:0043922	negative regulation by host of viral transcription	11	3	1.12e-10
GO:0007267	cell-cell signaling	108	9	3.75e-10
GO:0097242	amyloid-beta clearance	13	3	4.31e-09
GO:0030316	osteoclast differentiation	29	4	1.27e-07
GO:0006956	complement activation	16	3	1.89e-07
GO:0001774	microglial cell activation	16	3	1.89e-07
GO:0032689	negative regulation of interferon-gamma production	16	3	1.89e-07
GO:0051928	positive regulation of calcium ion transport	16	3	1.89e-07
GO:0032480	negative regulation of type I interferon production	30	4	2.29e-07
GO:0006270	DNA replication initiation	31	4	3.98e-07
GO:0045671	negative regulation of osteoclast differentiation	18	3	1.18e-06
GO:0009617	response to bacterium	75	6	1.66e-06
GO:0045088	regulation of innate immune response	19	3	2.55e-06
GO:0007229	integrin-mediated signaling pathway	77	6	2.56e-06
GO:0045071	negative regulation of viral genome replication	35	4	2.65e-06
GO:1901216	positive regulation of neuron death	36	4	3.98e-06
GO:0042742	defense response to bacterium	58	5	6.68e-06
GO:0071347	cellular response to interleukin-1	59	5	8.55e-06
GO:0090023	positive regulation of neutrophil chemotaxis	22	3	1.70e-05
GO:0000083	regulation of transcription involved in G1/S transition of mitotic cell cycle	22	3	1.70e-05
GO:0009615	response to virus	88	6	1.96e-05
GO:0051607	defense response to virus	149	8	2.46e-05
GO:0001937	negative regulation of endothelial cell proliferation	23	3	2.88e-05
GO:0043312	neutrophil degranulation	396	14	6.99e-05
GO:0045657	positive regulation of monocyte differentiation	10	2	8.20e-05
GO:0046598	positive regulation of viral entry into host cell	10	2	8.20e-05
GO:0045059	positive thymic T cell selection	10	2	8.20e-05
GO:0010744	positive regulation of macrophage derived foam cell differentiation	10	2	8.20e-05
GO:0048143	astrocyte activation	10	2	8.20e-05
GO:0010820	positive regulation of T cell chemotaxis	10	2	8.20e-05
GO:0019221	cytokine-mediated signaling pathway	199	9	9.44e-05
GO:0071356	cellular response to tumor necrosis factor	100	6	1.08e-04
GO:0007165	signal transduction	914	24	1.46e-04
GO:0050853	B cell receptor signaling pathway	27	3	1.60e-04
GO:0050918	positive chemotaxis	27	3	1.60e-04
GO:0045648	positive regulation of erythrocyte differentiation	27	3	1.60e-04
GO:0034097	response to cytokine	49	4	1.79e-04
GO:0045579	positive regulation of B cell differentiation	11	2	1.98e-04
GO:0045410	positive regulation of interleukin-6 biosynthetic process	11	2	1.98e-04
GO:0060100	positive regulation of phagocytosis, engulfment	11	2	1.98e-04
GO:0002407	dendritic cell chemotaxis	11	2	1.98e-04
GO:0006898	receptor-mediated endocytosis	76	5	2.11e-04
GO:0060337	type I interferon signaling pathway	51	4	2.71e-04
GO:0050852	T cell receptor signaling pathway	142	7	2.92e-04
GO:0045582	positive regulation of T cell differentiation	12	2	4.14e-04
GO:0060340	positive regulation of type I interferon-mediated signaling pathway	12	2	4.14e-04
GO:0060339	negative regulation of type I interferon-mediated signaling pathway	12	2	4.14e-04
GO:0030502	negative regulation of bone mineralization	12	2	4.14e-04
GO:0032729	positive regulation of interferon-gamma production	30	3	4.31e-04
GO:0060326	cell chemotaxis	55	4	5.67e-04
GO:0030890	positive regulation of B cell proliferation	31	3	5.75e-04
GO:0007186	G protein-coupled receptor signaling pathway	316	11	6.76e-04
GO:0050921	positive regulation of chemotaxis	13	2	7.75e-04
GO:0033280	response to vitamin D	13	2	7.75e-04
GO:0050710	negative regulation of cytokine secretion	13	2	7.75e-04
GO:0090026	positive regulation of monocyte chemotaxis	13	2	7.75e-04
GO:0071407	cellular response to organic cyclic compound	59	4	1.07e-03
GO:1902166	negative regulation of intrinsic apoptotic signaling pathway in response to DNA damage by p53 class mediator	14	2	1.33e-03
GO:2000010	positive regulation of protein localization to cell surface	14	2	1.33e-03
GO:0071404	cellular response to low-density lipoprotein particle stimulus	15	2	2.13e-03
GO:0032930	positive regulation of superoxide anion generation	15	2	2.13e-03
GO:0032753	positive regulation of interleukin-4 production	15	2	2.13e-03
GO:0071345	cellular response to cytokine stimulus	37	3	2.35e-03
GO:0038096	Fc-gamma receptor signaling pathway involved in phagocytosis	65	4	2.42e-03
GO:0042157	lipoprotein metabolic process	16	2	3.21e-03
GO:2000406	positive regulation of T cell migration	16	2	3.21e-03
GO:0045780	positive regulation of bone resorption	16	2	3.21e-03
GO:0007166	cell surface receptor signaling pathway	142	6	4.26e-03
GO:0050900	leukocyte migration	105	5	4.54e-03
GO:0090102	cochlea development	17	2	4.63e-03
GO:0043277	apoptotic cell clearance	17	2	4.63e-03
GO:0032733	positive regulation of interleukin-10 production	17	2	4.63e-03
GO:0033627	cell adhesion mediated by integrin	17	2	4.63e-03
GO:0007204	positive regulation of cytosolic calcium ion concentration	72	4	5.27e-03
GO:0045785	positive regulation of cell adhesion	42	3	5.62e-03
GO:0007160	cell-matrix adhesion	74	4	6.41e-03
GO:0060135	maternal process involved in female pregnancy	18	2	6.42e-03
GO:0030595	leukocyte chemotaxis	18	2	6.42e-03
GO:0050730	regulation of peptidyl-tyrosine phosphorylation	18	2	6.42e-03
GO:0045089	positive regulation of innate immune response	18	2	6.42e-03
GO:0031214	biomineral tissue development	18	2	6.42e-03
GO:0001782	B cell homeostasis	18	2	6.42e-03
GO:0071353	cellular response to interleukin-4	18	2	6.42e-03
GO:0071222	cellular response to lipopolysaccharide	112	5	7.48e-03
GO:0009636	response to toxic substance	76	4	7.71e-03
GO:0007616	long-term memory	19	2	8.61e-03
GO:0050870	positive regulation of T cell activation	19	2	8.61e-03
GO:0006953	acute-phase response	19	2	8.61e-03
GO:0043113	receptor clustering	20	2	1.12e-02
GO:0009416	response to light stimulus	20	2	1.12e-02
GO:0042981	regulation of apoptotic process	205	7	1.15e-02
GO:0019722	calcium-mediated signaling	49	3	1.42e-02
GO:0032715	negative regulation of interleukin-6 production	21	2	1.43e-02
GO:2001235	positive regulation of apoptotic signaling pathway	21	2	1.43e-02
GO:0002230	positive regulation of defense response to virus by host	21	2	1.43e-02
GO:0034113	heterotypic cell-cell adhesion	21	2	1.43e-02
GO:0006754	ATP biosynthetic process	22	2	1.78e-02
GO:0006783	heme biosynthetic process	22	2	1.78e-02
GO:0007568	aging	129	5	2.00e-02
GO:0061621	canonical glycolysis	23	2	2.17e-02
GO:0007155	cell adhesion	377	10	2.21e-02
GO:0042493	response to drug	226	7	2.44e-02
GO:0008015	blood circulation	24	2	2.62e-02
GO:0000082	G1/S transition of mitotic cell cycle	94	4	2.86e-02
GO:0035774	positive regulation of insulin secretion involved in cellular response to glucose stimulus	25	2	3.11e-02
GO:0048589	developmental growth	25	2	3.11e-02
GO:0007159	leukocyte cell-cell adhesion	25	2	3.11e-02
GO:0042327	positive regulation of phosphorylation	25	2	3.11e-02
GO:0007584	response to nutrient	57	3	3.11e-02
GO:0010332	response to gamma radiation	26	2	3.64e-02
GO:0006096	glycolytic process	26	2	3.64e-02
GO:0097190	apoptotic signaling pathway	59	3	3.67e-02
GO:0007517	muscle organ development	60	3	3.96e-02
GO:0046677	response to antibiotic	27	2	4.22e-02
GO:0016525	negative regulation of angiogenesis	61	3	4.27e-02
GO:0006874	cellular calcium ion homeostasis	61	3	4.27e-02
GO:0016032	viral process	527	12	4.47e-02
GO:0061844	antimicrobial humoral immune response mediated by antimicrobial peptide	28	2	4.83e-02
GO:0050890	cognition	28	2	4.83e-02
GO:0006260	DNA replication	150	5	4.94e-02

## Sheet: COAD_downregulated (mut_vs_wt)
GO_ids	GO_terms	All_genes_in_GO_term	Significant_genes_in_GO_term_(different_depending_on_TFAP2D_status)	Chi_pvalues
GO:0008306	associative learning	16	3	3.38e-08
GO:0006355	regulation of transcription, DNA-templated	994	26	5.86e-06
GO:0050427	3'-phosphoadenosine 5'-phosphosulfate metabolic process	10	2	2.98e-05
GO:0008202	steroid metabolic process	76	5	6.51e-05
GO:0007586	digestion	11	2	7.84e-05
GO:0007267	cell-cell signaling	108	6	7.99e-05
GO:0019229	regulation of vasoconstriction	12	2	1.77e-04
GO:0048169	regulation of long-term neuronal synaptic plasticity	12	2	1.77e-04
GO:0031424	keratinization	32	3	3.12e-04
GO:0097746	regulation of blood vessel diameter	14	2	6.36e-04
GO:0051966	regulation of synaptic transmission, glutamatergic	14	2	6.36e-04
GO:0030534	adult behavior	14	2	6.36e-04
GO:0045616	regulation of keratinocyte differentiation	14	2	6.36e-04
GO:0061157	mRNA destabilization	14	2	6.36e-04
GO:0070268	cornification	39	3	1.65e-03
GO:2000811	negative regulation of anoikis	16	2	1.68e-03
GO:0045776	negative regulation of blood pressure	16	2	1.68e-03
GO:0010039	response to iron ion	16	2	1.68e-03
GO:0035094	response to nicotine	16	2	1.68e-03
GO:0051298	centrosome duplication	16	2	1.68e-03
GO:0002027	regulation of heart rate	17	2	2.51e-03
GO:0030154	cell differentiation	567	14	3.40e-03
GO:0010613	positive regulation of cardiac muscle hypertrophy	18	2	3.59e-03
GO:0016266	O-glycan processing	44	3	3.94e-03
GO:0010595	positive regulation of endothelial cell migration	45	3	4.58e-03
GO:0045921	positive regulation of exocytosis	20	2	6.62e-03
GO:0010043	response to zinc ion	20	2	6.62e-03
GO:0006829	zinc ion transport	20	2	6.62e-03
GO:0007186	G protein-coupled receptor signaling pathway	316	9	7.11e-03
GO:0001819	positive regulation of cytokine production	22	2	1.10e-02
GO:0060291	long-term synaptic potentiation	22	2	1.10e-02
GO:0050769	positive regulation of neurogenesis	23	2	1.37e-02
GO:0042220	response to cocaine	23	2	1.37e-02
GO:0006805	xenobiotic metabolic process	54	3	1.39e-02
GO:0007409	axonogenesis	55	3	1.54e-02
GO:0035556	intracellular signal transduction	346	9	1.63e-02
GO:2000379	positive regulation of reactive oxygen species metabolic process	24	2	1.67e-02
GO:2000145	regulation of cell motility	25	2	2.02e-02
GO:0030866	cortical actin cytoskeleton organization	26	2	2.40e-02
GO:0042476	odontogenesis	26	2	2.40e-02
GO:0007275	multicellular organism development	686	14	2.93e-02
GO:0033993	response to lipid	28	2	3.28e-02
GO:1903779	regulation of cardiac conduction	28	2	3.28e-02
GO:0031032	actomyosin structure organization	28	2	3.28e-02
GO:0016567	protein ubiquitination	468	0	3.37e-02
GO:0007416	synapse assembly	30	2	4.30e-02
GO:0045880	positive regulation of smoothened signaling pathway	30	2	4.30e-02
GO:0007156	homophilic cell adhesion via plasma membrane adhesion molecules	69	3	4.73e-02
GO:0007157	heterophilic cell-cell adhesion via plasma membrane cell adhesion molecules	31	2	4.86e-02
GO:0030010	establishment of cell polarity	31	2	4.86e-02
GO:0006906	vesicle fusion	31	2	4.86e-02

## Sheet: LUAD_upregulated (mut_vs_wt)
GO_ids	GO_terms	All_genes_in_GO_term	Significant_genes_in_GO_term_(different_depending_on_TFAP2D_status)	Chi_pvalues
GO:0030199	collagen fibril organization	41	5	7.87e-29
GO:0030198	extracellular matrix organization	194	8	9.57e-16
GO:0035987	endodermal cell differentiation	25	3	2.92e-15
GO:0050806	positive regulation of synaptic transmission	11	2	5.57e-13
GO:0043588	skin development	37	3	1.87e-10
GO:0048705	skeletal system morphogenesis	39	3	6.15e-10
GO:0009954	proximal/distal pattern formation	15	2	9.80e-10
GO:0021983	pituitary gland development	16	2	3.56e-09
GO:0071300	cellular response to retinoic acid	53	3	2.08e-07
GO:0048545	response to steroid hormone	22	2	7.15e-07
GO:0003091	renal water homeostasis	23	2	1.33e-06
GO:0045332	phospholipid translocation	24	2	2.34e-06
GO:0042572	retinol metabolic process	27	2	1.00e-05
GO:0060325	face morphogenesis	27	2	1.00e-05
GO:0001503	ossification	77	3	3.42e-05
GO:0001649	osteoblast differentiation	81	3	5.99e-05
GO:0030574	collagen catabolic process	32	2	6.24e-05
GO:0007160	cell-matrix adhesion	82	3	6.83e-05
GO:0032355	response to estradiol	84	3	8.81e-05
GO:0007601	visual perception	84	3	8.81e-05
GO:0042060	wound healing	85	3	9.96e-05
GO:0007566	embryo implantation	34	2	1.12e-04
GO:0007155	cell adhesion	440	7	1.13e-04
GO:0001523	retinoid metabolic process	36	2	1.88e-04
GO:0030326	embryonic limb morphogenesis	38	2	3.00e-04
GO:0003007	heart morphogenesis	38	2	3.00e-04
GO:0055085	transmembrane transport	386	6	5.89e-04
GO:0006812	cation transport	47	2	1.52e-03
GO:0071230	cellular response to amino acid stimulus	47	2	1.52e-03
GO:0006694	steroid biosynthetic process	48	2	1.75e-03
GO:0001568	blood vessel development	51	2	2.61e-03
GO:0007189	adenylate cyclase-activating G protein-coupled receptor signaling pathway	52	2	2.95e-03
GO:0048661	positive regulation of smooth muscle cell proliferation	52	2	2.95e-03
GO:0071560	cellular response to transforming growth factor beta stimulus	54	2	3.72e-03
GO:0009611	response to wounding	55	2	4.15e-03
GO:0006805	xenobiotic metabolic process	58	2	5.65e-03
GO:0050896	response to stimulus	60	2	6.83e-03
GO:0045444	fat cell differentiation	61	2	7.47e-03
GO:0044267	cellular protein metabolic process	153	3	1.02e-02
GO:0009267	cellular response to starvation	66	2	1.13e-02
GO:0055114	oxidation-reduction process	559	6	1.56e-02
GO:0033327	Leydig cell differentiation	10	1	1.65e-02
GO:0071559	response to transforming growth factor beta	10	1	1.65e-02
GO:0060416	response to growth hormone	10	1	1.65e-02
GO:0060394	negative regulation of pathway-restricted SMAD protein phosphorylation	10	1	1.65e-02
GO:0007520	myoblast fusion	10	1	1.65e-02
GO:2000049	positive regulation of cell-cell adhesion mediated by cadherin	10	1	1.65e-02
GO:0043589	skin morphogenesis	10	1	1.65e-02
GO:0007171	activation of transmembrane receptor protein tyrosine kinase activity	10	1	1.65e-02
GO:0038063	collagen-activated tyrosine kinase receptor signaling pathway	10	1	1.65e-02
GO:0033148	positive regulation of intracellular estrogen receptor signaling pathway	10	1	1.65e-02
GO:0010033	response to organic substance	72	2	1.71e-02
GO:0022900	electron transport chain	76	2	2.19e-02
GO:0005975	carbohydrate metabolic process	177	3	2.26e-02
GO:0032869	cellular response to insulin stimulus	77	2	2.32e-02
GO:0001709	cell fate determination	11	1	2.33e-02
GO:0048646	anatomical structure formation involved in morphogenesis	11	1	2.33e-02
GO:0097435	supramolecular fiber organization	11	1	2.33e-02
GO:0071542	dopaminergic neuron differentiation	11	1	2.33e-02
GO:0008209	androgen metabolic process	11	1	2.33e-02
GO:0001655	urogenital system development	11	1	2.33e-02
GO:0008584	male gonad development	78	2	2.45e-02
GO:0030324	lung development	80	2	2.73e-02
GO:1902287	semaphorin-plexin signaling pathway involved in axon guidance	12	1	3.12e-02
GO:0042573	retinoic acid metabolic process	12	1	3.12e-02
GO:0021904	dorsal/ventral neural tube patterning	12	1	3.12e-02
GO:0010717	regulation of epithelial to mesenchymal transition	12	1	3.12e-02
GO:0021670	lateral ventricle development	12	1	3.12e-02
GO:0009190	cyclic nucleotide biosynthetic process	12	1	3.12e-02
GO:0007548	sex differentiation	12	1	3.12e-02
GO:0030539	male genitalia development	12	1	3.12e-02
GO:0051489	regulation of filopodium assembly	12	1	3.12e-02
GO:0030502	negative regulation of bone mineralization	12	1	3.12e-02
GO:0032924	activin receptor signaling pathway	12	1	3.12e-02
GO:0033189	response to vitamin A	13	1	4.01e-02
GO:0045580	regulation of T cell differentiation	13	1	4.01e-02
GO:0001502	cartilage condensation	13	1	4.01e-02
GO:0043651	linoleic acid metabolic process	13	1	4.01e-02
GO:0006691	leukotriene metabolic process	13	1	4.01e-02
GO:0033235	positive regulation of protein sumoylation	13	1	4.01e-02
GO:0001659	temperature homeostasis	13	1	4.01e-02
GO:0010952	positive regulation of peptidase activity	13	1	4.01e-02
GO:0034497	protein localization to phagophore assembly site	13	1	4.01e-02
GO:0044849	estrous cycle	13	1	4.01e-02
GO:0071577	zinc ion transmembrane transport	13	1	4.01e-02
GO:0007605	sensory perception of sound	90	2	4.37e-02
GO:0030335	positive regulation of cell migration	209	3	4.95e-02
GO:0019221	cytokine-mediated signaling pathway	209	3	4.95e-02
GO:0016125	sterol metabolic process	14	1	4.98e-02
GO:0007140	male meiotic nuclear division	14	1	4.98e-02
GO:0048384	retinoic acid receptor signaling pathway	14	1	4.98e-02
GO:0034199	activation of protein kinase A activity	14	1	4.98e-02
GO:0090190	positive regulation of branching involved in ureteric bud morphogenesis	14	1	4.98e-02
GO:0048268	clathrin coat assembly	14	1	4.98e-02
GO:0007405	neuroblast proliferation	14	1	4.98e-02
GO:0033280	response to vitamin D	14	1	4.98e-02
GO:0055010	ventricular cardiac muscle tissue morphogenesis	14	1	4.98e-02
GO:0007608	sensory perception of smell	14	1	4.98e-02
GO:0044257	cellular protein catabolic process	14	1	4.98e-02
GO:1904659	glucose transmembrane transport	14	1	4.98e-02
GO:0018149	peptide cross-linking	14	1	4.98e-02
GO:0046427	positive regulation of receptor signaling pathway via JAK-STAT	14	1	4.98e-02
GO:0002407	dendritic cell chemotaxis	14	1	4.98e-02

## Sheet: LUAD_downregulated (mut_vs_wt)
GO_ids	GO_terms	All_genes_in_GO_term	Significant_genes_in_GO_term_(different_depending_on_TFAP2D_status)	Chi_pvalues
GO:0007585	respiratory gaseous exchange by respiratory system	30	3	1.02e-22
GO:0032502	developmental process	18	2	3.08e-14
GO:0040014	regulation of multicellular organism growth	20	2	6.71e-13
GO:0044267	cellular protein metabolic process	153	4	1.20e-08
GO:0002224	toll-like receptor signaling pathway	41	2	1.10e-06
GO:0034765	regulation of ion transmembrane transport	58	2	6.39e-05
GO:0050790	regulation of catalytic activity	68	2	2.74e-04
GO:0046622	positive regulation of organ growth	10	1	8.44e-04
GO:0035148	tube formation	10	1	8.44e-04
GO:0035455	response to interferon-alpha	10	1	8.44e-04
GO:0002690	positive regulation of leukocyte chemotaxis	10	1	8.44e-04
GO:0060100	positive regulation of phagocytosis, engulfment	11	1	1.53e-03
GO:0045779	negative regulation of bone resorption	12	1	2.52e-03
GO:0040015	negative regulation of multicellular organism growth	12	1	2.52e-03
GO:0046426	negative regulation of receptor signaling pathway via JAK-STAT	12	1	2.52e-03
GO:0031274	positive regulation of pseudopodium assembly	12	1	2.52e-03
GO:0071498	cellular response to fluid shear stress	12	1	2.52e-03
GO:0045672	positive regulation of osteoclast differentiation	12	1	2.52e-03
GO:0045580	regulation of T cell differentiation	13	1	3.85e-03
GO:2000484	positive regulation of interleukin-8 secretion	13	1	3.85e-03
GO:0070207	protein homotrimerization	13	1	3.85e-03
GO:1900181	negative regulation of protein localization to nucleus	14	1	5.56e-03
GO:0050921	positive regulation of chemotaxis	14	1	5.56e-03
GO:0048747	muscle fiber development	14	1	5.56e-03
GO:0010804	negative regulation of tumor necrosis factor-mediated signaling pathway	14	1	5.56e-03
GO:1900273	positive regulation of long-term synaptic potentiation	14	1	5.56e-03
GO:0060322	head development	15	1	7.65e-03
GO:0016338	calcium-independent cell-cell adhesion via plasma membrane cell-adhesion molecules	15	1	7.65e-03
GO:0099560	synaptic membrane adhesion	15	1	7.65e-03
GO:0060749	mammary gland alveolus development	15	1	7.65e-03
GO:0038111	interleukin-7-mediated signaling pathway	15	1	7.65e-03
GO:0032930	positive regulation of superoxide anion generation	16	1	1.01e-02
GO:0030534	adult behavior	16	1	1.01e-02
GO:0045780	positive regulation of bone resorption	16	1	1.01e-02
GO:0097755	positive regulation of blood vessel diameter	16	1	1.01e-02
GO:0021537	telencephalon development	16	1	1.01e-02
GO:0043551	regulation of phosphatidylinositol 3-kinase activity	16	1	1.01e-02
GO:0008306	associative learning	17	1	1.30e-02
GO:0001824	blastocyst development	17	1	1.30e-02
GO:0007596	blood coagulation	127	2	1.51e-02
GO:0051453	regulation of intracellular pH	18	1	1.63e-02
GO:0002009	morphogenesis of an epithelium	18	1	1.63e-02
GO:0046328	regulation of JNK cascade	18	1	1.63e-02
GO:1990138	neuron projection extension	18	1	1.63e-02
GO:0051482	positive regulation of cytosolic calcium ion concentration involved in phospholipase C-activating G protein-coupled signaling pathway	18	1	1.63e-02
GO:0048598	embryonic morphogenesis	18	1	1.63e-02
GO:0061028	establishment of endothelial barrier	18	1	1.63e-02
GO:1990573	potassium ion import across plasma membrane	19	1	1.99e-02
GO:0010043	response to zinc ion	20	1	2.39e-02
GO:0048565	digestive tract development	20	1	2.39e-02
GO:0035025	positive regulation of Rho protein signal transduction	21	1	2.82e-02
GO:0010628	positive regulation of gene expression	338	3	2.88e-02
GO:0048545	response to steroid hormone	22	1	3.28e-02
GO:0051607	defense response to virus	154	2	3.50e-02
GO:0007399	nervous system development	356	3	3.68e-02
GO:0019730	antimicrobial humoral response	23	1	3.77e-02
GO:0043122	regulation of I-kappaB kinase/NF-kappaB signaling	23	1	3.77e-02
GO:0030154	cell differentiation	625	4	4.62e-02
GO:0015701	bicarbonate transport	25	1	4.82e-02
GO:0048678	response to axon injury	25	1	4.82e-02
GO:0061337	cardiac conduction	25	1	4.82e-02
GO:0046329	negative regulation of JNK cascade	25	1	4.82e-02
GO:0043029	T cell homeostasis	25	1	4.82e-02
GO:2000778	positive regulation of interleukin-6 secretion	25	1	4.82e-02

## Sheet: LUSC_upregulated (mut_vs_wt)
GO_ids	GO_terms	All_genes_in_GO_term	Significant_genes_in_GO_term_(different_depending_on_TFAP2D_status)	Chi_pvalues
GO:0007163	establishment or maintenance of cell polarity	47	2	4.36e-14
GO:0015813	L-glutamate transmembrane transport	10	1	3.83e-08
GO:0060347	heart trabecula formation	11	1	1.66e-07
GO:0070885	negative regulation of calcineurin-NFAT signaling cascade	12	1	5.63e-07
GO:0019731	antibacterial humoral response	13	1	1.59e-06
GO:0050806	positive regulation of synaptic transmission	13	1	1.59e-06
GO:0006516	glycoprotein catabolic process	13	1	1.59e-06
GO:0030950	establishment or maintenance of actin cytoskeleton polarity	14	1	3.88e-06
GO:0032731	positive regulation of interleukin-1 beta production	15	1	8.43e-06
GO:0035458	cellular response to interferon-beta	15	1	8.43e-06
GO:0035584	calcium-mediated signaling using intracellular calcium source	18	1	5.20e-05
GO:0014047	glutamate secretion	19	1	8.43e-05
GO:0009416	response to light stimulus	20	1	1.30e-04
GO:2000249	regulation of actin cytoskeleton reorganization	21	1	1.93e-04
GO:0002218	activation of innate immune response	22	1	2.77e-04
GO:0050718	positive regulation of interleukin-1 beta secretion	23	1	3.84e-04
GO:0048041	focal adhesion assembly	23	1	3.84e-04
GO:0002230	positive regulation of defense response to virus by host	23	1	3.84e-04
GO:0019933	cAMP-mediated signaling	23	1	3.84e-04
GO:0051893	regulation of focal adhesion assembly	24	1	5.20e-04
GO:0019730	antimicrobial humoral response	26	1	8.90e-04
GO:0050885	neuromuscular process controlling balance	28	1	1.41e-03
GO:0006955	immune response	225	2	1.71e-03
GO:0046677	response to antibiotic	29	1	1.74e-03
GO:0010498	proteasomal protein catabolic process	29	1	1.74e-03
GO:0055072	iron ion homeostasis	31	1	2.54e-03
GO:0030521	androgen receptor signaling pathway	32	1	3.02e-03
GO:0061844	antimicrobial humoral immune response mediated by antimicrobial peptide	32	1	3.02e-03
GO:0030032	lamellipodium assembly	34	1	4.13e-03
GO:0050829	defense response to Gram-negative bacterium	35	1	4.77e-03
GO:0070830	bicellular tight junction assembly	36	1	5.47e-03
GO:0007032	endosome organization	37	1	6.22e-03
GO:0051017	actin filament bundle assembly	38	1	7.04e-03
GO:0050714	positive regulation of protein secretion	38	1	7.04e-03
GO:0007098	centrosome cycle	41	1	9.84e-03
GO:0006605	protein targeting	42	1	1.09e-02
GO:0006865	amino acid transport	43	1	1.20e-02
GO:0045785	positive regulation of cell adhesion	44	1	1.32e-02
GO:0050830	defense response to Gram-positive bacterium	46	1	1.57e-02
GO:1902476	chloride transmembrane transport	46	1	1.57e-02
GO:0045087	innate immune response	334	2	1.58e-02
GO:0009725	response to hormone	47	1	1.70e-02
GO:0006811	ion transport	347	2	1.88e-02
GO:0035690	cellular response to drug	54	1	2.78e-02
GO:0071805	potassium ion transmembrane transport	55	1	2.95e-02
GO:0071347	cellular response to interleukin-1	59	1	3.69e-02
GO:0009611	response to wounding	60	1	3.88e-02
GO:0002376	immune system process	418	2	4.06e-02
GO:0007266	Rho protein signal transduction	65	1	4.91e-02

## Sheet: LUSC_downregulated (mut_vs_wt)
GO_ids	GO_terms	All_genes_in_GO_term	Significant_genes_in_GO_term_(different_depending_on_TFAP2D_status)	Chi_pvalues
GO:0001678	cellular glucose homeostasis	16	2	1.01e-14
GO:0030514	negative regulation of BMP signaling pathway	33	2	1.51e-07
GO:0030010	establishment of cell polarity	34	2	2.40e-07
GO:0060395	SMAD protein signal transduction	37	2	8.27e-07
GO:0045665	negative regulation of neuron differentiation	43	2	5.91e-06
GO:0007399	nervous system development	365	5	3.61e-05
GO:0009952	anterior/posterior pattern specification	75	2	1.12e-03
GO:0030208	dermatan sulfate biosynthetic process	10	1	1.41e-03
GO:0048681	negative regulation of axon regeneration	10	1	1.41e-03
GO:1902430	negative regulation of amyloid-beta formation	11	1	2.45e-03
GO:0060038	cardiac muscle cell proliferation	11	1	2.45e-03
GO:0051091	positive regulation of DNA-binding transcription factor activity	87	2	3.02e-03
GO:0046626	regulation of insulin receptor signaling pathway	12	1	3.89e-03
GO:0060416	response to growth hormone	12	1	3.89e-03
GO:0006978	DNA damage response, signal transduction by p53 class mediator resulting in transcription of p21 class mediator	13	1	5.77e-03
GO:0031103	axon regeneration	13	1	5.77e-03
GO:0048009	insulin-like growth factor receptor signaling pathway	13	1	5.77e-03
GO:0001953	negative regulation of cell-matrix adhesion	13	1	5.77e-03
GO:0033120	positive regulation of RNA splicing	13	1	5.77e-03
GO:0014912	negative regulation of smooth muscle cell migration	13	1	5.77e-03
GO:0030154	cell differentiation	627	5	7.42e-03
GO:0048596	embryonic camera-type eye morphogenesis	14	1	8.11e-03
GO:0060252	positive regulation of glial cell proliferation	14	1	8.11e-03
GO:0022038	corpus callosum development	14	1	8.11e-03
GO:1902902	negative regulation of autophagosome assembly	14	1	8.11e-03
GO:1904659	glucose transmembrane transport	14	1	8.11e-03
GO:1904754	positive regulation of vascular associated smooth muscle cell migration	14	1	8.11e-03
GO:0045926	negative regulation of growth	14	1	8.11e-03
GO:0043551	regulation of phosphatidylinositol 3-kinase activity	14	1	8.11e-03
GO:0031016	pancreas development	15	1	1.09e-02
GO:0045892	negative regulation of transcription, DNA-templated	459	4	1.31e-02
GO:0018108	peptidyl-tyrosine phosphorylation	115	2	1.40e-02
GO:0006622	protein targeting to lysosome	16	1	1.42e-02
GO:0010842	retina layer formation	16	1	1.42e-02
GO:0051571	positive regulation of histone H3-K4 methylation	16	1	1.42e-02
GO:0051492	regulation of stress fiber assembly	16	1	1.42e-02
GO:0031643	positive regulation of myelination	16	1	1.42e-02
GO:0031641	regulation of myelination	16	1	1.42e-02
GO:0001702	gastrulation with mouth forming second	16	1	1.42e-02
GO:0051146	striated muscle cell differentiation	17	1	1.79e-02
GO:2000059	negative regulation of ubiquitin-dependent protein catabolic process	17	1	1.79e-02
GO:0007628	adult walking behavior	17	1	1.79e-02
GO:0051604	protein maturation	17	1	1.79e-02
GO:0051897	positive regulation of protein kinase B signaling	126	2	2.13e-02
GO:0050770	regulation of axonogenesis	18	1	2.20e-02
GO:0006892	post-Golgi vesicle-mediated transport	18	1	2.20e-02
GO:0046628	positive regulation of insulin receptor signaling pathway	19	1	2.65e-02
GO:0032967	positive regulation of collagen biosynthetic process	19	1	2.65e-02
GO:0048714	positive regulation of oligodendrocyte differentiation	19	1	2.65e-02
GO:0034067	protein localization to Golgi apparatus	19	1	2.65e-02
GO:1903076	regulation of protein localization to plasma membrane	19	1	2.65e-02
GO:0002042	cell migration involved in sprouting angiogenesis	19	1	2.65e-02
GO:0045893	positive regulation of transcription, DNA-templated	528	4	2.97e-02
GO:0006468	protein phosphorylation	529	4	3.00e-02
GO:0050768	negative regulation of neurogenesis	20	1	3.14e-02
GO:0006730	one-carbon metabolic process	20	1	3.14e-02
GO:0045671	negative regulation of osteoclast differentiation	20	1	3.14e-02
GO:0001835	blastocyst hatching	20	1	3.14e-02
GO:0070584	mitochondrion morphogenesis	21	1	3.67e-02
GO:0010906	regulation of glucose metabolic process	22	1	4.22e-02
GO:0061621	canonical glycolysis	22	1	4.22e-02
GO:0048593	camera-type eye morphogenesis	22	1	4.22e-02
GO:0001934	positive regulation of protein phosphorylation	151	2	4.46e-02
GO:0044267	cellular protein metabolic process	152	2	4.57e-02
GO:0014065	phosphatidylinositol 3-kinase signaling	23	1	4.80e-02
GO:0016310	phosphorylation	582	4	4.91e-02

[truncated: 6 more sheets: SKCM_upregulated (mut_vs_wt), SKCM_downregulated (mut_vs_wt), STAD_upregulated (mut_vs_wt), STAD_downregulated (mut_vs_wt), UCEC_upregulated (mut_vs_wt), UCEC_downregulated (mut_vs_wt)]
