# Supplementary material for: AP-2δ Is the Most Relevant Target of AP-2 Family-Focused Cancer Therapy and Affects Genome Organization
Source: Cells. 2022 Dec 19;11(24):4124. doi: 10.3390/cells11244124 (PMC9776946; doi:10.3390/cells11244124)
Supplement: Supplementary file 1 [file cells-11-04124-s001.zip › Supplementary_File_S2.xlsx]

## Sheet: Suppl.FileS2 Title
	Supplementary File S2 – Chromosomal location of experimentally validated AP-2δ targets included in WashU Epigenome Browser.
	Genes are sorted alphabetically.
	Their chromosomal location (acquired from WashU Browser; hg19 reference genome) is provided.

## Sheet: Experim.validated AP-2d targets
Gene	Location
ACE2	chrX:15579155-15620192
ADGRA2	chr8:37654400-37701504
AFF4	chr5:132211070-132299354
AGPAT4	chr6:161551056-161695107
ALDH1A2	chr15:58245621-58358121
ATP13A4	chr3:193116755-193272911
ATP2C1	chr3:130569368-130722046
CAPNS1	chr19:36630827-36641255
CD99	chrY:2559173-2609350
CDS1	chr4:85504056-85572493
CELSR2	chr1:109792640-109818378
CEP290	chr12:88442789-88535993
CNTN5	chr11:98891705-100180433
DLG2	chr11:83166055-84028382
DUSP10	chr1:221874761-221915518
EIF4B	chr12:53400041-53435999
ELP2	chr18:33709836-33757885
FANCF	chr11:22644078-22647387
FGFR3	chr4:1795038-1810599
FMN2	chr1:240255184-240638489
GDAP1	chr8:75262617-75279110
HMOX1	chr22:35777059-35790207
HOXC8	chr12:54402889-54406545
IFI44	chr1:79115476-79129763
IFIT1	chr10:91152302-91166244
IFITM1	chr11:314417-314962
IFITM2	chr11:308106-309410
ITSN1	chr21:35014705-35210802
KLF8	chrX:55934555-56317963
LINC02126	chr16:65175658-65210476
MIS12	chr17:5389693-5394130
MMS19	chr10:99218080-99258366
MSN	chrX:64887510-64961793
MTPN	chr7:135611502-135662204
MVK	chr12:110011499-110035075
NFIB	chr9:14081841-14180801
NFYC	chr1:41157241-41237275
NR1D2	chr3:23986750-24022109
OAS3	chr12:113376237-113411055
OR13A1	chr10:45798101-45811056
PCDH9	chr13:66876965-67804468
PCDHA1	chr5:140165720-140391929
PCYT1B	chrX:24576203-24690979
PDGFC	chr4:157682762-157892546
PDP2	chr16:66914263-66925002
PFKFB1	chrX:54959566-55020511
PRDM10	chr11:129769600-129817517
PRRC2C	chr1:171454665-171562650
RCC2	chr1:17733250-17765059
RGS20	chr8:54764367-54871864
RPL29	chr3:52027643-52029958
RSPO3	chr6:127440047-127520626
RTL6	chr22:44888449-44894005
RUFY3	chr4:71570653-71655614
SORCS3	chr10:106400858-107025000
SSTR1	chr14:38677203-38682268
ST8SIA2	chr15:92937139-93011958
TRIM22	chr11:5710816-5732093
TSSK3	chr1:32827861-32829924
VPS29	chr12:110929327-110939945
XPR1	chr1:180601145-180859415
ZCCHC17	chr1:31769828-31837800
ZNF250	chr8:146102335-146126811
ZNF280B	chr22:22838770-22863505
ZNF395	chr8:28203101-28243977
ZNF618	chr9:116638561-116818875
