# Supplementary material for: AP-2δ Is the Most Relevant Target of AP-2 Family-Focused Cancer Therapy and Affects Genome Organization
Source: Cells. 2022 Dec 19;11(24):4124. doi: 10.3390/cells11244124 (PMC9776946; doi:10.3390/cells11244124)
Supplement: Supplementary file 1 [file cells-11-04124-s001.zip › Supplementary_File_S3.xlsx]

## Sheet: Suppl.FileS3 Title
	Supplementary File S3 – Summary of TcoFs-related analysis performed using TcoFBase.
	Genes are sorted alphabetically.
	The next spreadsheet provides main results i.e. the list of TcoFs that were collectively found in all subsequent spreadsheets, each dedicated for specific AP-2d target.

## Sheet: merged results
Which TcoFs regulate all experimentally validated AP-2δ targets:
TLE3
TRIM22
TRIM24
TRIM25
TRIM28
TRRAP
USP7
WDR5
XRN2
YAP1
ZMIZ1
ZMYND8

## Sheet: ACE2
TcoF,"Gene ID","Ensembl","Class","Name","Family","ChIP-seq num"
ARRB1,"56970","ENSG00000137486","TcoF: class HC","Beta-arrestin-1","Others","9"
BANP,"672","ENSG00000172530","NA","BTG3 associated nuclear protein isoform 8","Others","2"
BCOR,"648","ENSG00000183337","TcoF: class HC","BCL-6 corepressor","Other_Co-activator/repressors","12"
BRCA1,"10384","ENSG00000012048","NA","Breast cancer type 1 susceptibility protein","Others","24"
BRD2,"1191","ENSG00000204256","TcoF: class 1","Bromodomain-containing protein 2","Bromodomain","35"
BRD4,"708","ENSG00000141867","TcoF: class HC","Bromodomain-containing protein 4","Bromodomain","520"
CBFA2T2,"23466","ENSG00000078699","TcoF: class HC","Protein CBFA2T2","Others","4"
CBFA2T3,"23492","ENSG00000129993","TcoF: class HC","Protein CBFA2T3","Others","3"
CBX1,"55536","ENSG00000108468","TcoF: class 2","Chromobox protein homolog 1","Others","4"
CBX3,"57332","ENSG00000122565","TcoF: class HC","Chromobox protein homolog 3","Chromobox","16"
CC2D1A,"85457","ENSG00000132024","TcoF: class 3","Coiled-coil and C2 domain-containing protein 1A","Others","1"
CCNT2,"8851","ENSG00000082258","TcoF: class HC","Cyclin-T2","Cyclin","2"
CDK2,"55636","ENSG00000123374","TcoF: class 2","Cyclin-dependent kinase 2","Cyclin","6"
CDK8,"1111","ENSG00000132964","TcoF: class 2","Cyclin-dependent kinase 8","Cyclin","26"
CDK9,"124359","ENSG00000136807","NA","Cyclin-dependent kinase 9","Cyclin","57"
CHD7,"55352","ENSG00000171316","TcoF: class 2","Chromodomain-helicase-DNA-binding protein 7","CHD","20"
CHD8,"1387","ENSG00000100888","NA","Chromodomain-helicase-DNA-binding protein 8","CHD","13"
CNOT3,"28991","ENSG00000088038","TcoF: class 3","CCR4-NOT transcription complex subunit 3","CCR4-NOT","3"
CREBBP,"1630","ENSG00000005339","NA","CREB-binding protein","CREB","33"
CTBP1,"9646","ENSG00000159692","TcoF: class HC","C-terminal-binding protein 1","Others","11"
DAXX,"79039","ENSG00000204209","TcoF: class HC","Daxx","Other_CRF","4"
DDX5,"9093","ENSG00000108654","TcoF: class HC","Probable ATP-dependent RNA helicase DDX5","RNA helicase","4"
DEK,"1789","ENSG00000124795","NA","Protein DEK","Other_CRF","4"
DPF2,"10589","ENSG00000133884","NA","Zinc finger protein ubi-d4","DPF","6"
EGLN2,"56946","ENSG00000269858","TcoF: class 2","Prolyl hydroxylase EGLN2","Others","1"
EHMT2,"55140","ENSG00000204371","TcoF: class HC","Histone-lysine N-methyltransferase EHMT2","Histone lysine methyltransferase","21"
ELL2,"2140","ENSG00000118985","TcoF: class 2","RNA polymerase II elongation factor ELL2","GTF","28"
EP300,"2071","ENSG00000100393","NA","Histone acetyltransferase p300","Others","420"
EWSR1,"2263","ENSG00000182944","TcoF: class 2","RNA-binding protein EWS","Others","12"
EZH2,"2275","ENSG00000106462","NA","[Histone H3]-lysine","Others","158"
GPS2,"3304","ENSG00000132522","TcoF: class 1","G protein pathway suppressor 2","Others","1"
GTF2F1,"6596","ENSG00000125651","NA","General transcription factor IIF subunit 1","GTF","11"
HCFC1,"8841","ENSG00000172534","TcoF: class HC","Host cell factor 1","Others","18"
HDAC1,"10014","ENSG00000116478","TcoF: class HC","Histone deacetylase","Histone deacetylase","25"
HDAC2,"10614","ENSG00000196591","TcoF: class HC","Histone deacetylase 2","Histone deacetylase","56"
HDAC3,"124790","ENSG00000171720","TcoF: class HC","Histone deacetylase 3","Histone deacetylase","10"
HDGF,"3183","ENSG00000143321","NA","Hepatoma-derived growth factor","Others","9"
HEXIM1,"3009","ENSG00000186834","TcoF: class HC","Protein HEXIM1","Others","12"
HIRA,"3181","ENSG00000100084","TcoF: class 2","Protein HIRA","Others","8"
HLTF,"3192","ENSG00000071794","NA","Helicase-like transcription factor","Others","1"
JMJD1C,"202559","ENSG00000171988","TcoF: class 3","Probable JmjC domain-containing histone demethylation protein 2C","Other_CRF","8"
JMJD6,"84787","ENSG00000070495","TcoF: class 2","Bifunctional arginine demethylase and lysyl-hydroxylase JMJD6","Others","11"
KDM1A,"55915","ENSG00000004487","TcoF: class HC","Lysine-specific histone demethylase","Lysine demethylase","67"
KDM4A,"123169","ENSG00000066135","TcoF: class HC","Lysine-specific demethylase 4A","Lysine demethylase","5"
KDM5B,"7403","ENSG00000117139","NA","Lysine-specific demethylase 5B","Lysine demethylase","59"
KDM6A,"4297","ENSG00000147050","NA","Lysine-specific demethylase 6A","Lysine demethylase","9"
LDB1,"9404","ENSG00000198728","TcoF: class HC","LIM domain-binding protein 1","LIM","4"
LMNA,"1432","ENSG00000160789","TcoF: class 2","Prelamin-A/C","Others","27"
LMO2,"9443","ENSG00000135363","TcoF: class 1","Rhombotin-2","LIM","12"
MAML3,"5469","ENSG00000196782","TcoF: class HC","Mastermind-like protein 3","MAML","6"
MCRS1,"54797","ENSG00000187778","TcoF: class 2","Microspherule protein 1","Others","3"
MED1,"9440","ENSG00000125686","TcoF: class HC","Mediator of RNA polymerase II transcription subunit 1","Mediator complex","190"
MED12,"9412","ENSG00000184634","TcoF: class HC","Mediator of RNA polymerase II transcription subunit 12","Mediator complex","13"
MEN1,"92140","ENSG00000133895","TcoF: class HC","Menin","Others","12"
NIPBL,"25926","ENSG00000164190","TcoF: class HC","Nipped-B-like protein","Others","39"
NOTCH1,"55023","ENSG00000148400","TcoF: class 1","Neurogenic locus notch homolog protein 1","Notch","25"
ORC2,"5111","ENSG00000115942","TcoF: class 2","Origin recognition complex subunit 2","Others","2"
PCGF1,"5252","ENSG00000115289","TcoF: class 2","Polycomb group RING finger protein 1","PCGF","4"
PHF8,"8544","ENSG00000172943","TcoF: class HC","Histone lysine demethylase PHF8","PHF","21"
PHIP,"5534","ENSG00000146247","TcoF: class 1","PH-interacting protein","Others","18"
PML,"10623","ENSG00000140464","NA","Protein PML","Others","14"
PRAME,"6197","ENSG00000185686","TcoF: class 1","Melanoma antigen preferentially-expressed in tumors","Others","1"
PRMT1,"5701","ENSG00000126457","TcoF: class 2","Protein arginine N-methyltransferase 1","Arginine methyltransferase","4"
PYGO2,"57826","ENSG00000163348","NA","Pygopus homolog 2","Others","4"
RAD21,"64783","ENSG00000164754","TcoF: class HC","Double-strand-break repair protein rad21 homolog","Others","216"
RB1,"5994","ENSG00000139687","NA","Retinoblastoma-associated protein","Other_Co-activator/repressors","26"
RBBP5,"84934","ENSG00000117222","TcoF: class 2","Retinoblastoma-binding protein 5","RBBP","12"
RBL1,"6233","ENSG00000080839","TcoF: class 2","Retinoblastoma-like protein 1","Other_Co-activator/repressors","1"
RNF2,"55197","ENSG00000121481","TcoF: class HC","E3 ubiquitin-protein ligase RING2","Ring finger protein","55"
SETD1A,"6446","ENSG00000099381","TcoF: class 2","Histone-lysine N-methyltransferase SETD1A","SET","3"
SIN3A,"8631","ENSG00000169375","TcoF: class HC","Paired amphipathic helix protein Sin3a","Other_CRF","35"
SMARCA4,"56916","ENSG00000127616","NA","SWI/SNF related, matrix associated, actin dependent regulator of chromatin, subfamily a, member 4","SWI/SNF","132"
SRC,"6756","ENSG00000197122","TcoF: class 3","Proto-oncogene tyrosine-protein kinase Src","Others","10"
STAG1,"257397","ENSG00000118007","TcoF: class 2","Cohesin subunit SA-1","Others","62"
SUMO1,"6850","ENSG00000116030","TcoF: class HC","Small ubiquitin-related modifier 1","Others","20"
SUPT5H,"10474","ENSG00000196235","TcoF: class HC","Transcription elongation factor SPT5","SUPT","27"
SUZ12,"23435","ENSG00000178691","TcoF: class 2","Polycomb protein SUZ12","Others","58"
TAF1,"6884","ENSG00000147133","NA","Transcription initiation factor TFIID subunit 1","TATA-box","27"
TAF7,"10915","ENSG00000178913","TcoF: class HC","Transcription initiation factor TFIID subunit 7","TATA-box","7"
TAF9B,"81550","ENSG00000187325","TcoF: class HC","Transcription initiation factor TFIID subunit 9B","TATA-box","2"
TBL1XR1,"7040","ENSG00000177565","TcoF: class HC","F-box-like/WD repeat-containing protein TBL1XR1","Transducin","8"
TBP,"26053","ENSG00000112592","TcoF: class 1","TATA-box-binding protein","TATA-box","25"
TDG,"7091","ENSG00000139372","TcoF: class 2","G/T mismatch-specific thymine DNA glycosylase","Others","0"
TDP2,"10318","ENSG00000111802","TcoF: class 2","Tyrosyl-DNA phosphodiesterase 2","Others","0"
TDRD3,"8914","ENSG00000083544","TcoF: class HC","Tudor domain-containing protein 3","Others","1"
TERF2IP,"84629","ENSG00000166848","TcoF: class 2","Telomeric repeat-binding factor 2-interacting protein 1","Others","0"
TESC,"114609","ENSG00000088992","TcoF: class HC","Calcineurin B homologous protein 3","Others","0"
TFB2M,"7141","ENSG00000162851","NA","Dimethyladenosine transferase 2, mitochondrial","Others","0"
TGFB1,"7088","ENSG00000105329","TcoF: class HC","Transforming growth factor beta-1 proprotein","Others","0"
TGFB1I1,"7335","ENSG00000140682","TcoF: class 1","Transforming growth factor beta-1-induced transcript 1 protein","Others","0"
TGS1,"81559","ENSG00000137574","TcoF: class 2","Trimethylguanosine synthase","Others","0"
THOC5,"7089","ENSG00000100296","TcoF: class HC","THO complex subunit 5 homolog","Others","0"
THRAP3,"79155","ENSG00000054118","TcoF: class HC","Thyroid hormone receptor-associated protein 3","Thyroid hormone receptor","2"
THRSP,"23650","ENSG00000151365","TcoF: class 2","Thyroid hormone-inducible hepatic protein","Others","0"
TIAL1,"66008","ENSG00000151923","TcoF: class 3","Nucleolysin TIAR","Others","0"
TIMELESS,"8658","ENSG00000111602","TcoF: class HC","Protein timeless homolog","Others","0"
TIRAP,"7136","ENSG00000150455","TcoF: class HC","Toll/interleukin-1 receptor domain-containing adapter protein","Others","0"
TLE1,"94241","ENSG00000196781","TcoF: class HC","Transducin-like enhancer protein 1","Transducin","0"
TLE2,"7175","ENSG00000065717","TcoF: class HC","Transducin-like enhancer protein 2","Transducin","0"
TLE3,"117854","ENSG00000140332","TcoF: class 3","Transducin-like enhancer protein 3","Transducin","14"
TLE4,"9321","ENSG00000106829","TcoF: class 2","Transducin-like enhancer protein 4","Transducin","0"
TNIP1,"64061","ENSG00000145901","TcoF: class 2","TNFAIP3-interacting protein 1","Others","0"
TNIP2,"7189","ENSG00000168884","TcoF: class HC","TNFAIP3-interacting protein 2","Others","0"
TNKS,"10221","ENSG00000173273","TcoF: class HC","Poly [ADP-ribose] polymerase tankyrase-1","Others","0"
TNNI2,"57761","ENSG00000130598","TcoF: class HC","Troponin I, fast skeletal muscle","Others","0"
TNP1,"10766","ENSG00000118245","NA","Spermatid nuclear transition protein 1","Other_CRF","0"
TNRC18,"7289","ENSG00000182095","TcoF: class 2","Trinucleotide repeat-containing gene 18 protein","Others","0"
TOB1,"9319","ENSG00000141232","TcoF: class 3","Protein Tob1","Others","0"
TOB2,"4796","ENSG00000183864","NA","Protein Tob2","Others","0"
TONSL,"7150","ENSG00000160949","NA","Tonsoku-like protein","Others","0"
TOP1,"116447","ENSG00000198900","NA","DNA topoisomerase 1","Other_CRF","9"
TOP1MT,"10210","ENSG00000184428","NA","DNA topoisomerase I","Other_CRF","0"
TOPORS,"7158","ENSG00000197579","NA","E3 ubiquitin-protein ligase Topors","Others","0"
TP53BP1,"10626","ENSG00000067369","NA","TP53-binding protein 1","Others","0"
TP53INP1,"10346","ENSG00000164938","TcoF: class HC","Tumor protein p53-inducible nuclear protein 1","Others","0"
TPR,"8805","ENSG00000047410","TcoF: class HC","Nucleoprotein TPR","Others","0"
TRADD,"7205","ENSG00000102871","TcoF: class 3","Tumor necrosis factor receptor type 1-associated DEATH domain protein","Others","0"
TRAF6,"7706","ENSG00000175104","TcoF: class HC","TNF receptor-associated factor 6","Others","0"
TRAK1,"10628","ENSG00000182606","TcoF: class 3","Trafficking kinesin-binding protein 1","Others","0"
TRAK2,"7321","ENSG00000115993","TcoF: class 3","Trafficking kinesin-binding protein 2","Others","0"
TRAPPC2,"9099","ENSG00000196459","TcoF: class 1","Trafficking protein particle complex subunit 2","Others","0"
TRIB1,"4591","ENSG00000173334","TcoF: class HC","Tribbles homolog 1","Others","0"
TRIB3,"81603","ENSG00000101255","TcoF: class HC","Tribbles homolog 3","Others","0"
TRIM11,"55787","ENSG00000154370","TcoF: class 2","E3 ubiquitin-protein ligase TRIM11","Tripartite motif","0"
TRIM16,"5987","ENSG00000221926","NA","Tripartite motif-containing protein 16","Tripartite motif","0"
TRIM22,"9325","ENSG00000132274","TcoF: class HC","E3 ubiquitin-protein ligase TRIM22","Tripartite motif","10"
TRIM24,"8295","ENSG00000122779","TcoF: class HC","Tripartite motif-containing 24, isoform CRA_a","Tripartite motif","19"
TRIM25,"7329","ENSG00000121060","TcoF: class HC","E3 ubiquitin/ISG15 ligase TRIM25","Tripartite motif","8"
TRIM27,"10155","ENSG00000204713","NA","Zinc finger protein RFP","Tripartite motif","0"
TRIM28,"51592","ENSG00000130726","NA","Transcription intermediary factor 1-beta","Tripartite motif","70"
TRIM29,"7295","ENSG00000137699","TcoF: class 2","Tripartite motif-containing protein 29","Tripartite motif","0"
TRIM32,"55031","ENSG00000119401","TcoF: class 1","E3 ubiquitin-protein ligase TRIM32","Tripartite motif","0"
TRIM33,"7251","ENSG00000197323","NA","E3 ubiquitin-protein ligase TRIM33","Tripartite motif","0"
TRIM37,"7332","ENSG00000108395","TcoF: class HC","E3 ubiquitin-protein ligase TRIM37","Tripartite motif","0"
TRIM5,"9205","ENSG00000132256","TcoF: class 1","Tripartite motif-containing protein 5","Tripartite motif","0"
TRIM6,"7322","ENSG00000121236","TcoF: class 3","TRIM6 protein","Tripartite motif","0"
TRIM8,"7334","ENSG00000171206","TcoF: class HC","E3 ubiquitin-protein ligase TRIM8","Tripartite motif","0"
TRIP11,"9039","ENSG00000100815","TcoF: class 2","Thyroid receptor-interacting protein 11","Thyroid hormone receptor","0"
TRIP13,"7323","ENSG00000071539","TcoF: class 3","Pachytene checkpoint protein 2 homolog","Thyroid hormone receptor","2"
TRIP4,"63893","ENSG00000103671","TcoF: class HC","Activating signal cointegrator 1","Thyroid hormone receptor","0"
TRIP6,"7337","ENSG00000087077","TcoF: class 3","Thyroid receptor-interacting protein 6","Thyroid hormone receptor","0"
TRRAP,"23376","ENSG00000196367","TcoF: class HC","Transformation/transcription domain-associated protein","Others","3"
TSG101,"8458","ENSG00000074319","NA","Tumor susceptibility gene 101 protein","Others","0"
TSPYL2,"7311","ENSG00000184205","TcoF: class 2","Testis-specific Y-encoded-like protein 2","Others","0"
TTC21B,"86","ENSG00000123607","TcoF: class 2","Tetratricopeptide repeat protein 21B","Others","0"
TTF2,"8433","ENSG00000116830","NA","Transcription termination factor 2","Others","2"
TULP3,"7314","ENSG00000078246","TcoF: class 2","Tubby-related protein 3","Tub","0"
TXLNG,"7316","ENSG00000086712","TcoF: class 2","Gamma-taxilin","Others","0"
TXN,"7320","ENSG00000136810","TcoF: class 2","Thioredoxin","Others","0"
TXNIP,"9736","ENSG00000265972","TcoF: class 3","Thioredoxin-interacting protein","Others","0"
UBA3,"23304","ENSG00000144744","TcoF: class 2","NEDD8-activating enzyme E1 catalytic subunit","Others","0"
UBA52,"51377","ENSG00000221983","TcoF: class 2","60S ribosomal protein L40","Others","0"
UBB,"27005","ENSG00000170315","TcoF: class 2","Polyubiquitin-B","Others","0"
UBC,"51442","ENSG00000150991","TcoF: class 2","Polyubiquitin-C","Others","0"
UBE2B,"84313","ENSG00000119048","TcoF: class 2","Ubiquitin-conjugating enzyme E2 B","Others","0"
UBE2D1,"245806","ENSG00000072401","TcoF: class 3","Ubiquitin-conjugating enzyme E2D 1","Others","0"
UBE2D2,"389136","ENSG00000131508","TcoF: class 3","Ubiquitin-conjugating enzyme E2 D2","Others","0"
UBE2D3,"9686","ENSG00000109332","TcoF: class 3","Ubiquitin-conjugating enzyme E2 D3","Others","0"
UBE2I,"29128","ENSG00000103275","TcoF: class HC","SUMO-conjugating enzyme UBC9","Others","2"
UBE2L3,"51720","ENSG00000185651","TcoF: class HC","Ubiquitin-conjugating enzyme E2L 3, isoform CRA_a","Others","0"
UBE2N,"8725","ENSG00000177889","TcoF: class HC","Ubiquitin-conjugating enzyme E2 N","Others","0"
UBE2O,"9958","ENSG00000175931","TcoF: class HC","","Others","0"
UBE2V1,"51412","ENSG00000244687","TcoF: class 2","Ubiquitin-conjugating enzyme E2 variant 1","Others","0"
UBE3A,"51028","ENSG00000114062","TcoF: class 3","Ubiquitin-protein ligase E3A","Others","0"
UBR2,"11091","ENSG00000024048","TcoF: class 2","E3 ubiquitin-protein ligase UBR2","Others","0"
UCHL5,"51741","ENSG00000116750","TcoF: class 2","Ubiquitin carboxyl-terminal hydrolase","Others","0"
UHRF1,"23326","ENSG00000276043","TcoF: class HC","E3 ubiquitin-protein ligase UHRF1","Others","0"
UIMC1,"7874","ENSG00000087206","TcoF: class HC","BRCA1-A complex subunit RAP80","Others","0"
USP15,"8409","ENSG00000135655","TcoF: class HC","Ubiquitin carboxyl-terminal hydrolase 15","Others","0"
USP16,"7428","ENSG00000156256","TcoF: class HC","Ubiquitin carboxyl-terminal hydrolase 16","Others","0"
USP2,"79913","ENSG00000036672","TcoF: class 2","Ubiquitin carboxyl-terminal hydrolase 2","Others","0"
USP21,"331","ENSG00000143258","TcoF: class 2","Ubiquitin carboxyl-terminal hydrolase 21","Others","0"
USP22,"9730","ENSG00000124422","TcoF: class HC","Ubiquitin carboxyl-terminal hydrolase 22","Others","0"
USP34,"8976","ENSG00000115464","TcoF: class 3","Ubiquitin carboxyl-terminal hydrolase 34","Others","0"
USP47,"93973","ENSG00000170242","TcoF: class 2","Ubiquitin carboxyl-terminal hydrolase 47","Others","0"
USP7,"51322","ENSG00000187555","TcoF: class HC","Ubiquitin carboxyl-terminal hydrolase 7","Others","7"
UTF1,"51008","ENSG00000171794","TcoF: class 1","Undifferentiated embryonic cell transcription factor 1","Others","0"
UTY,"7404","ENSG00000183878","NA","Histone demethylase UTY","Other_CRF","0"
UXT,"79084","ENSG00000126756","TcoF: class HC","Protein UXT","Others","0"
VEGFA,"7422","ENSG00000112715","NA","Vascular endothelial growth factor A","Other_CRF","0"
VGLL1,"7514","ENSG00000102243","TcoF: class 2","Transcription cofactor vestigial-like protein 1","Vestigial like","0"
VGLL2,"114049","ENSG00000170162","TcoF: class 3","Transcription cofactor vestigial-like protein 2","Vestigial like","0"
VGLL3,"84128","ENSG00000206538","TcoF: class 3","Transcription cofactor vestigial-like protein 3","Vestigial like","0"
VGLL4,"23038","ENSG00000144560","TcoF: class 3","Transcription cofactor vestigial-like protein 4","Vestigial like","0"
VHL,"23286","ENSG00000134086","TcoF: class HC","von Hippel-Lindau disease tumor suppressor","Others","0"
VPRBP,"9730","ENSG00000145041","TcoF: class HC","Vpr (HIV-1) binding protein","Others","0"
VPS25,"22803","ENSG00000131475","TcoF: class 2","ESCRT-II complex subunit VPS25","Others","0"
VPS36,"54904","ENSG00000136100","TcoF: class 3","Vacuolar protein-sorting-associated protein 36","Others","0"
WAC,"25937","ENSG00000095787","TcoF: class HC","WW domain-containing adapter protein with coiled-coil","WW","0"
WASL,"126374","ENSG00000106299","TcoF: class 3","Neural Wiskott-Aldrich syndrome protein","Others","0"
WBP2,"23558","ENSG00000132471","NA","WW domain-binding protein 2","WW","0"
WBP2NL,"164684","ENSG00000183066","NA","Postacrosomal sheath WW domain-binding protein","Others","0"
WBSCR22,"114049","ENSG00000071462?","TcoF: class 3","Williams-Beuren syndrome chromosome region 22","Others","0"
WDR5,"56252","ENSG00000196363","TcoF: class 2","WD repeat-containing protein 5","WD","15"
WDR61,"10138","ENSG00000140395","TcoF: class HC","WD repeat-containing protein 61","WD","0"
WDR75,"7529","ENSG00000115368","TcoF: class 3","WD repeat-containing protein 75","Others","0"
WDR77,"10413","ENSG00000116455","TcoF: class HC","Testis tissue sperm-binding protein Li 44a","WD","0"
WDTC1,"170261","ENSG00000142784","TcoF: class 3","WD and tetratricopeptide repeats protein 1","WD","0"
WHSC1L1,"54904","ENSG00000147548?","TcoF: class 3","Wolf-Hirschhorn syndrome candidate 1-like 1","Others","0"
WNT3A,"89780","ENSG00000154342","NA","Protein Wnt-3a","Others","2"
WNT4,"54361","ENSG00000162552","NA","Protein Wnt","Others","0"
WTIP,"100293516","ENSG00000142279","TcoF: class 3","Wilms tumor protein 1-interacting protein","Others","0"
WWC1,"83637","ENSG00000113645","TcoF: class HC","Protein KIBRA","WW","0"
WWOX,"55249","ENSG00000186153","TcoF: class 2","WW domain-containing oxidoreductase","WW","0"
WWP1,"26574","ENSG00000123124","TcoF: class HC","NEDD4-like E3 ubiquitin-protein ligase WWP1","WW","0"
WWP2,"25","ENSG00000198373","NA","NEDD4-like E3 ubiquitin-protein ligase WWP2","WW","0"
WWTR1,"137735","ENSG00000018408","NA","WW domain-containing transcription regulator protein 1","WW","3"
XIAP,"57178","ENSG00000101966","TcoF: class 2","E3 ubiquitin-protein ligase XIAP","Others","0"
XPO1,"7750","ENSG00000082898","TcoF: class 2","Exportin-1","Others","0"
XRCC6,"2547","ENSG00000196419","NA","ATP-dependent DNA helicase 2 subunit 1","Others","0"
XRN2,"10771","ENSG00000088930","TcoF: class 2","5'-3' exoribonuclease 2","Others","10"
YAF2,"29777","ENSG00000015153","NA","YY1 associated factor 2, isoform CRA_g","Others","0"
YAP1,"60","ENSG00000137693","NA","Transcriptional coactivator YAP1","Others","29"
YEATS2,"55689","ENSG00000163872","NA","YEATS domain-containing protein 2","Others","0"
YLPM1,"27332","ENSG00000119596","TcoF: class 2","YLP motif-containing protein 1","Others","0"
YWHAB,"81","ENSG00000166913","TcoF: class HC","14-3-3 protein beta/alpha","Others","0"
YY1AP1,"9406","ENSG00000163374","TcoF: class 2","YY1-associated protein 1","Others","0"
ZCCHC12,"166","ENSG00000174460","TcoF: class HC","Zinc finger CCHC domain-containing protein 12","Zinc finger","0"
ZCCHC18,"644353","ENSG00000166707","NA","Zinc finger CCHC domain-containing protein 18","Zinc finger","0"
ZMIZ1,"154","ENSG00000108175","TcoF: class 3","Zinc finger MIZ domain-containing protein 1","zf-MIZ","3"
ZMIZ2,"87","ENSG00000122515","NA","Zinc finger MIZ domain-containing protein 2","zf-MIZ","0"
ZMYM2,"57763","ENSG00000121741","TcoF: class 3","Zinc finger MYM-type protein 2","Zinc finger","2"
ZMYM5,"9049","ENSG00000132950","TcoF: class 2","Zinc finger MYM-type protein 5","Zinc finger","0"
ZMYND11,"84164","ENSG00000015171","TcoF: class 3","Zinc finger MYND domain-containing protein 11","Zinc finger","7"
ZMYND8,"84962","ENSG00000101040","TcoF: class HC","Protein kinase C-binding protein 1","Zinc finger","11"
ZNF451,"26036","ENSG00000112200","NA","E3 SUMO-protein ligase ZNF451","Zinc finger","0"
ZNF593,"51042","ENSG00000142684","NA","Zinc finger protein 593","Zinc finger","0"
ZNF638,"10973","ENSG00000075292","TcoF: class 3","Zinc finger protein 638","Zinc finger","0"
ZNF703,"80139","ENSG00000183779","NA","Zinc finger protein 703","Zinc finger","0"
ZRANB2,"92552","ENSG00000132485","TcoF: class 3","Zinc finger Ran-binding domain-containing protein 2","Others","0"

## Sheet: AFF4
TcoF,"Gene ID","Ensembl","Class","Name","Family","ChIP-seq num"
ARRB1,"56970","ENSG00000137486","TcoF: class HC","Beta-arrestin-1","Others","9"
ASXL1,"55814","ENSG00000171456","NA","Polycomb group protein ASXL1","Others","2"
BCL3,"23774","ENSG00000069399","NA","B-cell lymphoma 3 protein","BCL","5"
BCOR,"648","ENSG00000183337","TcoF: class HC","BCL-6 corepressor","Other_Co-activator/repressors","12"
BMI1,"8896","ENSG00000168283","TcoF: class HC","Polycomb complex protein BMI-1","Others","31"
BPTF,"9044","ENSG00000171634","NA","Nucleosome-remodeling factor subunit BPTF","Bromodomain","3"
BRCA1,"10384","ENSG00000012048","NA","Breast cancer type 1 susceptibility protein","Others","24"
BRD1,"10438","ENSG00000100425","NA","Bromodomain-containing protein 1","Bromodomain","5"
BRD2,"1191","ENSG00000204256","TcoF: class 1","Bromodomain-containing protein 2","Bromodomain","35"
BRD3,"23019","ENSG00000169925","TcoF: class 1","Bromodomain-containing protein 3","Bromodomain","24"
BRD4,"708","ENSG00000141867","TcoF: class HC","Bromodomain-containing protein 4","Bromodomain","520"
BRD7,"57658","ENSG00000166164","TcoF: class HC","Bromodomain-containing protein 7","Bromodomain","5"
BRF2,"79697","ENSG00000104221","TcoF: class 3","Transcription factor IIIB 50 kDa subunit","GTF","6"
CBFA2T2,"23466","ENSG00000078699","TcoF: class HC","Protein CBFA2T2","Others","4"
CBFA2T3,"23492","ENSG00000129993","TcoF: class HC","Protein CBFA2T3","Others","3"
CBX1,"55536","ENSG00000108468","TcoF: class 2","Chromobox protein homolog 1","Others","4"
CBX3,"57332","ENSG00000122565","TcoF: class HC","Chromobox protein homolog 3","Chromobox","16"
CBX5,"11007","ENSG00000094916","TcoF: class HC","Chromobox protein homolog 5","Chromobox","11"
CBX6,"595","ENSG00000183741","TcoF: class HC","Chromobox protein homolog 6","Chromobox","2"
CBX8,"8812","ENSG00000141570","TcoF: class HC","Chromobox protein homolog 8","Chromobox","10"
CC2D1A,"85457","ENSG00000132024","TcoF: class 3","Coiled-coil and C2 domain-containing protein 1A","Others","1"
CCNT2,"8851","ENSG00000082258","TcoF: class HC","Cyclin-T2","Cyclin","2"
CDK12,"1022","ENSG00000167258","TcoF: class HC","Cyclin-dependent kinase 12","Cyclin","3"
CDK2,"55636","ENSG00000123374","TcoF: class 2","Cyclin-dependent kinase 2","Cyclin","6"
CDK7,"80184","ENSG00000134058","TcoF: class HC","Cell division protein kinase 7","Cyclin","13"
CDK8,"1111","ENSG00000132964","TcoF: class 2","Cyclin-dependent kinase 8","Cyclin","26"
CDK9,"124359","ENSG00000136807","NA","Cyclin-dependent kinase 9","Cyclin","57"
CHD1,"57680","ENSG00000153922","NA","Chromodomain-helicase-DNA-binding protein 1","CHD","30"
CHD7,"55352","ENSG00000171316","TcoF: class 2","Chromodomain-helicase-DNA-binding protein 7","CHD","20"
CHD8,"1387","ENSG00000100888","NA","Chromodomain-helicase-DNA-binding protein 8","CHD","13"
CNOT3,"28991","ENSG00000088038","TcoF: class 3","CCR4-NOT transcription complex subunit 3","CCR4-NOT","3"
CREBBP,"1630","ENSG00000005339","NA","CREB-binding protein","CREB","33"
CSNK2A1,"1500","ENSG00000101266","TcoF: class 2","Casein kinase II subunit alpha","Casein","2"
CTBP1,"9646","ENSG00000159692","TcoF: class HC","C-terminal-binding protein 1","Others","11"
CTBP2,"51523","ENSG00000175029","TcoF: class HC","C-terminal-binding protein 2","Others","9"
CXXC1,"7913","ENSG00000154832","NA","CXXC-type zinc finger protein 1","Others","5"
DAXX,"79039","ENSG00000204209","TcoF: class HC","Daxx","Other_CRF","4"
DDX20,"1786","ENSG00000064703","NA","Probable ATP-dependent RNA helicase DDX20","RNA helicase","5"
DDX5,"9093","ENSG00000108654","TcoF: class HC","Probable ATP-dependent RNA helicase DDX5","RNA helicase","4"
DEK,"1789","ENSG00000124795","NA","Protein DEK","Other_CRF","4"
DPF1,"1810","ENSG00000011332","NA","Zinc finger protein neuro-d4","DPF","4"
DPF2,"10589","ENSG00000133884","NA","Zinc finger protein ubi-d4","DPF","6"
EED,"22936","ENSG00000074266","TcoF: class 2","Polycomb protein EED","Others","7"
EGLN2,"56946","ENSG00000269858","TcoF: class 2","Prolyl hydroxylase EGLN2","Others","1"
EHMT2,"55140","ENSG00000204371","TcoF: class HC","Histone-lysine N-methyltransferase EHMT2","Histone lysine methyltransferase","21"
ELL2,"2140","ENSG00000118985","TcoF: class 2","RNA polymerase II elongation factor ELL2","GTF","28"
EP300,"2071","ENSG00000100393","NA","Histone acetyltransferase p300","Others","420"
EP400,"2145","ENSG00000183495","NA","E1A-binding protein p400","Others","6"
EPC1,"644815","ENSG00000120616","TcoF: class HC","Enhancer of polycomb homolog 1","Others","2"
EWSR1,"2263","ENSG00000182944","TcoF: class 2","RNA-binding protein EWS","Others","12"
EZH2,"2275","ENSG00000106462","NA","[Histone H3]-lysine","Others","158"
FGFR1,"404672","ENSG00000077782","TcoF: class 3","Fibroblast growth factor receptor 1","FGF","2"
GPS2,"3304","ENSG00000132522","TcoF: class 1","G protein pathway suppressor 2","Others","1"
GRIP1,"2962","ENSG00000155974","NA","Glutamate receptor-interacting protein 1","Others","7"
GTF2A2,"3059","ENSG00000140307","TcoF: class HC","Transcription initiation factor IIA subunit 2","GTF","3"
GTF2B,"3020","ENSG00000137947","TcoF: class 2","Transcription initiation factor IIB","GTF","17"
GTF2F1,"6596","ENSG00000125651","NA","General transcription factor IIF subunit 1","GTF","11"
H3F3B,"10013","ENSG00000132475","TcoF: class 2","Histone H3","Others","1"
HCFC1,"8841","ENSG00000172534","TcoF: class HC","Host cell factor 1","Others","18"
HDAC1,"10014","ENSG00000116478","TcoF: class HC","Histone deacetylase","Histone deacetylase","25"
HDAC2,"10614","ENSG00000196591","TcoF: class HC","Histone deacetylase 2","Histone deacetylase","56"
HDAC3,"124790","ENSG00000171720","TcoF: class HC","Histone deacetylase 3","Histone deacetylase","10"
HDAC8,"3006","ENSG00000147099","TcoF: class 2","Histone deacetylase","Histone deacetylase","6"
HDGF,"3183","ENSG00000143321","NA","Hepatoma-derived growth factor","Others","9"
HEXIM1,"3009","ENSG00000186834","TcoF: class HC","Protein HEXIM1","Others","12"
HIRA,"3181","ENSG00000100084","TcoF: class 2","Protein HIRA","Others","8"
HLTF,"3192","ENSG00000071794","NA","Helicase-like transcription factor","Others","1"
HMGN3,"100130086","ENSG00000118418","TcoF: class 2","High mobility group nucleosome-binding domain-containing protein 3","Others","1"
HNRNPUL1,"27336","ENSG00000105323","TcoF: class 2","Heterogeneous nuclear ribonucleoprotein U-like protein 1","Others","2"
ING5,"3728","ENSG00000168395","TcoF: class HC","Inhibitor of growth protein 5","ING","1"
INO80,"23522","ENSG00000128908","NA","Chromatin-remodeling ATPase INO80","INO80 complex","9"
IRAK1,"2648","ENSG00000184216","TcoF: class HC","Interleukin-1 receptor-associated kinase 1","Others","1"
JMJD1C,"202559","ENSG00000171988","TcoF: class 3","Probable JmjC domain-containing histone demethylation protein 2C","Other_CRF","8"
JMJD6,"84787","ENSG00000070495","TcoF: class 2","Bifunctional arginine demethylase and lysyl-hydroxylase JMJD6","Others","11"
KAT2B,"23081","ENSG00000114166","TcoF: class HC","Histone acetyltransferase KAT2B","Lysine acetyltransferase","12"
KAT5,"84148","ENSG00000172977","NA","Histone acetyltransferase","Lysine acetyltransferase","2"
KDM1A,"55915","ENSG00000004487","TcoF: class HC","Lysine-specific histone demethylase","Lysine demethylase","67"
KDM2B,"10765","ENSG00000089094","NA","Lysine-specific demethylase 2B","Lysine demethylase","20"
KDM3B,"23633","ENSG00000120733","TcoF: class 3","Lysine-specific demethylase 3B","Lysine demethylase","2"
KDM4A,"123169","ENSG00000066135","TcoF: class HC","Lysine-specific demethylase 4A","Lysine demethylase","5"
KDM4B,"9516","ENSG00000127663","TcoF: class 2","Lysine-specific demethylase 4B","Lysine demethylase","4"
KDM4C,"3965","ENSG00000107077","TcoF: class HC","Lysine-specific demethylase 4C","Lysine demethylase","5"
KDM5B,"7403","ENSG00000117139","NA","Lysine-specific demethylase 5B","Lysine demethylase","59"
KDM5C,"80853","ENSG00000126012","NA","Lysine-specific demethylase 5C","Lysine demethylase","8"
KDM5D,"79831","ENSG00000012817","NA","Lysine-specific demethylase 5D","Lysine demethylase","2"
KDM6A,"4297","ENSG00000147050","NA","Lysine-specific demethylase 6A","Lysine demethylase","9"
KDM6B,"29995","ENSG00000132510","TcoF: class 3","Lysine-specific demethylase 6B","Lysine demethylase","5"
LDB1,"9404","ENSG00000198728","TcoF: class HC","LIM domain-binding protein 1","LIM","4"
LEO1,"10459","ENSG00000166477","TcoF: class HC","RNA polymerase-associated protein LEO1","Others","7"
LMNA,"1432","ENSG00000160789","TcoF: class 2","Prelamin-A/C","Others","27"
LMO1,"81857","ENSG00000166407","TcoF: class 1","Rhombotin-1","LIM","4"
LMO2,"9443","ENSG00000135363","TcoF: class 1","Rhombotin-2","LIM","12"
MBTD1,"80306","ENSG00000011258","TcoF: class 3","MBT domain-containing protein 1","Others","1"
MED1,"9440","ENSG00000125686","TcoF: class HC","Mediator of RNA polymerase II transcription subunit 1","Mediator complex","190"
MED12,"9412","ENSG00000184634","TcoF: class HC","Mediator of RNA polymerase II transcription subunit 12","Mediator complex","13"
MED26,"4300","ENSG00000105085","NA","Mediator complex subunit 26","Mediator complex","4"
MEN1,"92140","ENSG00000133895","TcoF: class HC","Menin","Others","12"
MKL2,"57496","ENSG00000186260","TcoF: class 1","Phosphatase and actin regulator","Others","4"
MLLT1,"4302","ENSG00000130382","NA","Protein ENL","GTF","9"
MTOR,"4851","ENSG00000198793","TcoF: class 1","Non-specific serine/threonine protein kinase","Others","2"
NIPBL,"25926","ENSG00000164190","TcoF: class HC","Nipped-B-like protein","Others","39"
NOTCH1,"55023","ENSG00000148400","TcoF: class 1","Neurogenic locus notch homolog protein 1","Notch","25"
NPAT,"54623","ENSG00000149308","TcoF: class HC","Protein NPAT","Nuclear coactivator","4"
OGT,"84875","ENSG00000147162","TcoF: class HC","UDP-N-acetylglucosamine--peptide N-acetylglucosaminyltransferase 110 kDa subunit","Others","5"
ORC2,"5111","ENSG00000115942","TcoF: class 2","Origin recognition complex subunit 2","Others","2"
PAF1,"22976","ENSG00000006712","TcoF: class HC","RNA polymerase II-associated factor 1 homolog","Others","29"
PBXIP1,"9678","ENSG00000163346","TcoF: class 3","Pre-B-cell leukemia transcription factor-interacting protein 1","Others","2"
PCGF1,"5252","ENSG00000115289","TcoF: class 2","Polycomb group RING finger protein 1","PCGF","4"
PHF2,"55011","ENSG00000197724","TcoF: class HC","Lysine-specific demethylase PHF2","PHF","2"
PHF21A,"5300","ENSG00000135365","TcoF: class HC","PHD finger protein 21A","PHF","2"
PHF8,"8544","ENSG00000172943","TcoF: class HC","Histone lysine demethylase PHF8","PHF","21"
PHIP,"5534","ENSG00000146247","TcoF: class 1","PH-interacting protein","Others","18"
PML,"10623","ENSG00000140464","NA","Protein PML","Others","14"
POLR2A,"5450","ENSG00000181222","NA","DNA-directed RNA polymerase II subunit RPB1","POLR","8"
PRAME,"6197","ENSG00000185686","TcoF: class 1","Melanoma antigen preferentially-expressed in tumors","Others","1"
PRMT1,"5701","ENSG00000126457","TcoF: class 2","Protein arginine N-methyltransferase 1","Arginine methyltransferase","4"
PSIP1,"29108","ENSG00000164985","TcoF: class HC","PC4 and SFRS1-interacting protein","Others","3"
PTRF,"284119","ENSG00000177469?","TcoF: class 2","polymerase I and transcript release factor","Others","2"
PTTG1,"494115","ENSG00000164611","TcoF: class 3","Securin","Others","3"
PYGO2,"57826","ENSG00000163348","NA","Pygopus homolog 2","Others","4"
RAD21,"64783","ENSG00000164754","TcoF: class HC","Double-strand-break repair protein rad21 homolog","Others","216"
RB1,"5994","ENSG00000139687","NA","Retinoblastoma-associated protein","Other_Co-activator/repressors","26"
RBBP5,"84934","ENSG00000117222","TcoF: class 2","Retinoblastoma-binding protein 5","RBBP","12"
RBFOX2,"11030","ENSG00000100320","TcoF: class HC","RNA-binding protein fox-1 homolog 2","Others","3"
RBL1,"6233","ENSG00000080839","TcoF: class 2","Retinoblastoma-like protein 1","Other_Co-activator/repressors","1"
RBM39,"6241","ENSG00000131051","TcoF: class 2","RNA-binding protein 39","RNA binding protein","4"
RING1,"6045","ENSG00000204227","TcoF: class HC","E3 ubiquitin-protein ligase RING1","Ring finger protein","4"
RNF2,"55197","ENSG00000121481","TcoF: class HC","E3 ubiquitin-protein ligase RING2","Ring finger protein","55"
RUNX1T1,"9667","ENSG00000079102","NA","Protein CBFA2T1","Others","19"
RYBP,"8819","ENSG00000163602","NA","RING1 and YY1-binding protein","Others","4"
SAP30,"22955","ENSG00000164105","NA","Histone deacetylase complex subunit SAP30","SAP","7"
SETD1A,"6446","ENSG00000099381","TcoF: class 2","Histone-lysine N-methyltransferase SETD1A","SET","3"
SIN3A,"8631","ENSG00000169375","TcoF: class HC","Paired amphipathic helix protein Sin3a","Other_CRF","35"
SIN3B,"10174","ENSG00000127511","TcoF: class 3","Paired amphipathic helix protein Sin3b","Others","6"
SIRT6,"79753","ENSG00000077463","TcoF: class 2","NAD-dependent protein deacetylase sirtuin-6","Sirtuin","13"
SKI,"390598","ENSG00000157933","NA","Ski oncogene","SKI","9"
SMARCA2,"8467","ENSG00000080503","NA","Probable global transcription activator SNF2L2","SWI/SNF","11"
SMARCA4,"56916","ENSG00000127616","NA","SWI/SNF related, matrix associated, actin dependent regulator of chromatin, subfamily a, member 4","SWI/SNF","132"
SMARCB1,"6603","ENSG00000099956","NA","SWI/SNF-related matrix-associated actin-dependent regulator of chromatin subfamily B member 1","SWI/SNF","12"
SND1,"26039","ENSG00000197157","TcoF: class 3","Staphylococcal nuclease domain-containing protein 1","Others","4"
SNIP1,"727837","ENSG00000163877","TcoF: class 2","Smad nuclear interacting protein 1","Others","4"
SRC,"6756","ENSG00000197122","TcoF: class 3","Proto-oncogene tyrosine-protein kinase Src","Others","10"
SS18,"6399","ENSG00000141380","TcoF: class 1","Protein SSXT","SS18","15"
STAG1,"257397","ENSG00000118007","TcoF: class 2","Cohesin subunit SA-1","Others","62"
SUMO1,"6850","ENSG00000116030","TcoF: class HC","Small ubiquitin-related modifier 1","Others","20"
SUPT5H,"10474","ENSG00000196235","TcoF: class HC","Transcription elongation factor SPT5","SUPT","27"
SUZ12,"23435","ENSG00000178691","TcoF: class 2","Polycomb protein SUZ12","Others","58"
TAF1,"6884","ENSG00000147133","NA","Transcription initiation factor TFIID subunit 1","TATA-box","27"
TAF2,"51616","ENSG00000064313","TcoF: class HC","Transcription initiation factor TFIID subunit 2","TATA-box","3"
TAF3,"6907","ENSG00000165632","TcoF: class HC","Transcription initiation factor TFIID subunit 3","TATA-box","4"
TAF7,"10915","ENSG00000178913","TcoF: class HC","Transcription initiation factor TFIID subunit 7","TATA-box","7"
TAF9B,"81550","ENSG00000187325","TcoF: class HC","Transcription initiation factor TFIID subunit 9B","TATA-box","2"
TARDBP,"96764","ENSG00000120948","TcoF: class 2","TAR DNA-binding protein 43","Others","10"
TBL1X,"54997","ENSG00000101849","TcoF: class HC","F-box-like/WD repeat-containing protein TBL1X","Transducin","2"
TBL1XR1,"7040","ENSG00000177565","TcoF: class HC","F-box-like/WD repeat-containing protein TBL1XR1","Transducin","8"
TBP,"26053","ENSG00000112592","TcoF: class 1","TATA-box-binding protein","TATA-box","25"
TDG,"7091","ENSG00000139372","TcoF: class 2","G/T mismatch-specific thymine DNA glycosylase","Others","0"
TDP2,"10318","ENSG00000111802","TcoF: class 2","Tyrosyl-DNA phosphodiesterase 2","Others","0"
TDRD3,"8914","ENSG00000083544","TcoF: class HC","Tudor domain-containing protein 3","Others","1"
TERF2IP,"84629","ENSG00000166848","TcoF: class 2","Telomeric repeat-binding factor 2-interacting protein 1","Others","0"
TESC,"114609","ENSG00000088992","TcoF: class HC","Calcineurin B homologous protein 3","Others","0"
TFB2M,"7141","ENSG00000162851","NA","Dimethyladenosine transferase 2, mitochondrial","Others","0"
TGFB1,"7088","ENSG00000105329","TcoF: class HC","Transforming growth factor beta-1 proprotein","Others","0"
TGFB1I1,"7335","ENSG00000140682","TcoF: class 1","Transforming growth factor beta-1-induced transcript 1 protein","Others","0"
TGS1,"81559","ENSG00000137574","TcoF: class 2","Trimethylguanosine synthase","Others","0"
THOC5,"7089","ENSG00000100296","TcoF: class HC","THO complex subunit 5 homolog","Others","0"
THRAP3,"79155","ENSG00000054118","TcoF: class HC","Thyroid hormone receptor-associated protein 3","Thyroid hormone receptor","2"
THRSP,"23650","ENSG00000151365","TcoF: class 2","Thyroid hormone-inducible hepatic protein","Others","0"
TIAL1,"66008","ENSG00000151923","TcoF: class 3","Nucleolysin TIAR","Others","0"
TIMELESS,"8658","ENSG00000111602","TcoF: class HC","Protein timeless homolog","Others","0"
TIRAP,"7136","ENSG00000150455","TcoF: class HC","Toll/interleukin-1 receptor domain-containing adapter protein","Others","0"
TLE1,"94241","ENSG00000196781","TcoF: class HC","Transducin-like enhancer protein 1","Transducin","0"
TLE2,"7175","ENSG00000065717","TcoF: class HC","Transducin-like enhancer protein 2","Transducin","0"
TLE3,"117854","ENSG00000140332","TcoF: class 3","Transducin-like enhancer protein 3","Transducin","14"
TLE4,"9321","ENSG00000106829","TcoF: class 2","Transducin-like enhancer protein 4","Transducin","0"
TNIP1,"64061","ENSG00000145901","TcoF: class 2","TNFAIP3-interacting protein 1","Others","0"
TNIP2,"7189","ENSG00000168884","TcoF: class HC","TNFAIP3-interacting protein 2","Others","0"
TNKS,"10221","ENSG00000173273","TcoF: class HC","Poly [ADP-ribose] polymerase tankyrase-1","Others","0"
TNNI2,"57761","ENSG00000130598","TcoF: class HC","Troponin I, fast skeletal muscle","Others","0"
TNP1,"10766","ENSG00000118245","NA","Spermatid nuclear transition protein 1","Other_CRF","0"
TNRC18,"7289","ENSG00000182095","TcoF: class 2","Trinucleotide repeat-containing gene 18 protein","Others","0"
TOB1,"9319","ENSG00000141232","TcoF: class 3","Protein Tob1","Others","0"
TOB2,"4796","ENSG00000183864","NA","Protein Tob2","Others","0"
TONSL,"7150","ENSG00000160949","NA","Tonsoku-like protein","Others","0"
TOP1,"116447","ENSG00000198900","NA","DNA topoisomerase 1","Other_CRF","9"
TOP1MT,"10210","ENSG00000184428","NA","DNA topoisomerase I","Other_CRF","0"
TOPORS,"7158","ENSG00000197579","NA","E3 ubiquitin-protein ligase Topors","Others","0"
TP53BP1,"10626","ENSG00000067369","NA","TP53-binding protein 1","Others","0"
TP53INP1,"10346","ENSG00000164938","TcoF: class HC","Tumor protein p53-inducible nuclear protein 1","Others","0"
TPR,"8805","ENSG00000047410","TcoF: class HC","Nucleoprotein TPR","Others","0"
TRADD,"7205","ENSG00000102871","TcoF: class 3","Tumor necrosis factor receptor type 1-associated DEATH domain protein","Others","0"
TRAF6,"7706","ENSG00000175104","TcoF: class HC","TNF receptor-associated factor 6","Others","0"
TRAK1,"10628","ENSG00000182606","TcoF: class 3","Trafficking kinesin-binding protein 1","Others","0"
TRAK2,"7321","ENSG00000115993","TcoF: class 3","Trafficking kinesin-binding protein 2","Others","0"
TRAPPC2,"9099","ENSG00000196459","TcoF: class 1","Trafficking protein particle complex subunit 2","Others","0"
TRIB1,"4591","ENSG00000173334","TcoF: class HC","Tribbles homolog 1","Others","0"
TRIB3,"81603","ENSG00000101255","TcoF: class HC","Tribbles homolog 3","Others","0"
TRIM11,"55787","ENSG00000154370","TcoF: class 2","E3 ubiquitin-protein ligase TRIM11","Tripartite motif","0"
TRIM16,"5987","ENSG00000221926","NA","Tripartite motif-containing protein 16","Tripartite motif","0"
TRIM22,"9325","ENSG00000132274","TcoF: class HC","E3 ubiquitin-protein ligase TRIM22","Tripartite motif","10"
TRIM24,"8295","ENSG00000122779","TcoF: class HC","Tripartite motif-containing 24, isoform CRA_a","Tripartite motif","19"
TRIM25,"7329","ENSG00000121060","TcoF: class HC","E3 ubiquitin/ISG15 ligase TRIM25","Tripartite motif","8"
TRIM27,"10155","ENSG00000204713","NA","Zinc finger protein RFP","Tripartite motif","0"
TRIM28,"51592","ENSG00000130726","NA","Transcription intermediary factor 1-beta","Tripartite motif","70"
TRIM29,"7295","ENSG00000137699","TcoF: class 2","Tripartite motif-containing protein 29","Tripartite motif","0"
TRIM32,"55031","ENSG00000119401","TcoF: class 1","E3 ubiquitin-protein ligase TRIM32","Tripartite motif","0"
TRIM33,"7251","ENSG00000197323","NA","E3 ubiquitin-protein ligase TRIM33","Tripartite motif","0"
TRIM37,"7332","ENSG00000108395","TcoF: class HC","E3 ubiquitin-protein ligase TRIM37","Tripartite motif","0"
TRIM5,"9205","ENSG00000132256","TcoF: class 1","Tripartite motif-containing protein 5","Tripartite motif","0"
TRIM6,"7322","ENSG00000121236","TcoF: class 3","TRIM6 protein","Tripartite motif","0"
TRIM8,"7334","ENSG00000171206","TcoF: class HC","E3 ubiquitin-protein ligase TRIM8","Tripartite motif","0"
TRIP11,"9039","ENSG00000100815","TcoF: class 2","Thyroid receptor-interacting protein 11","Thyroid hormone receptor","0"
TRIP13,"7323","ENSG00000071539","TcoF: class 3","Pachytene checkpoint protein 2 homolog","Thyroid hormone receptor","2"
TRIP4,"63893","ENSG00000103671","TcoF: class HC","Activating signal cointegrator 1","Thyroid hormone receptor","0"
TRIP6,"7337","ENSG00000087077","TcoF: class 3","Thyroid receptor-interacting protein 6","Thyroid hormone receptor","0"
TRRAP,"23376","ENSG00000196367","TcoF: class HC","Transformation/transcription domain-associated protein","Others","3"
TSG101,"8458","ENSG00000074319","NA","Tumor susceptibility gene 101 protein","Others","0"
TSPYL2,"7311","ENSG00000184205","TcoF: class 2","Testis-specific Y-encoded-like protein 2","Others","0"
TTC21B,"86","ENSG00000123607","TcoF: class 2","Tetratricopeptide repeat protein 21B","Others","0"
TTF2,"8433","ENSG00000116830","NA","Transcription termination factor 2","Others","2"
TULP3,"7314","ENSG00000078246","TcoF: class 2","Tubby-related protein 3","Tub","0"
TXLNG,"7316","ENSG00000086712","TcoF: class 2","Gamma-taxilin","Others","0"
TXN,"7320","ENSG00000136810","TcoF: class 2","Thioredoxin","Others","0"
TXNIP,"9736","ENSG00000265972","TcoF: class 3","Thioredoxin-interacting protein","Others","0"
UBA3,"23304","ENSG00000144744","TcoF: class 2","NEDD8-activating enzyme E1 catalytic subunit","Others","0"
UBA52,"51377","ENSG00000221983","TcoF: class 2","60S ribosomal protein L40","Others","0"
UBB,"27005","ENSG00000170315","TcoF: class 2","Polyubiquitin-B","Others","0"
UBC,"51442","ENSG00000150991","TcoF: class 2","Polyubiquitin-C","Others","0"
UBE2B,"84313","ENSG00000119048","TcoF: class 2","Ubiquitin-conjugating enzyme E2 B","Others","0"
UBE2D1,"245806","ENSG00000072401","TcoF: class 3","Ubiquitin-conjugating enzyme E2D 1","Others","0"
UBE2D2,"389136","ENSG00000131508","TcoF: class 3","Ubiquitin-conjugating enzyme E2 D2","Others","0"
UBE2D3,"9686","ENSG00000109332","TcoF: class 3","Ubiquitin-conjugating enzyme E2 D3","Others","0"
UBE2I,"29128","ENSG00000103275","TcoF: class HC","SUMO-conjugating enzyme UBC9","Others","2"
UBE2L3,"51720","ENSG00000185651","TcoF: class HC","Ubiquitin-conjugating enzyme E2L 3, isoform CRA_a","Others","0"
UBE2N,"8725","ENSG00000177889","TcoF: class HC","Ubiquitin-conjugating enzyme E2 N","Others","0"
UBE2O,"9958","ENSG00000175931","TcoF: class HC","","Others","0"
UBE2V1,"51412","ENSG00000244687","TcoF: class 2","Ubiquitin-conjugating enzyme E2 variant 1","Others","0"
UBE3A,"51028","ENSG00000114062","TcoF: class 3","Ubiquitin-protein ligase E3A","Others","0"
UBR2,"11091","ENSG00000024048","TcoF: class 2","E3 ubiquitin-protein ligase UBR2","Others","0"
UCHL5,"51741","ENSG00000116750","TcoF: class 2","Ubiquitin carboxyl-terminal hydrolase","Others","0"
UHRF1,"23326","ENSG00000276043","TcoF: class HC","E3 ubiquitin-protein ligase UHRF1","Others","0"
UIMC1,"7874","ENSG00000087206","TcoF: class HC","BRCA1-A complex subunit RAP80","Others","0"
USP15,"8409","ENSG00000135655","TcoF: class HC","Ubiquitin carboxyl-terminal hydrolase 15","Others","0"
USP16,"7428","ENSG00000156256","TcoF: class HC","Ubiquitin carboxyl-terminal hydrolase 16","Others","0"
USP2,"79913","ENSG00000036672","TcoF: class 2","Ubiquitin carboxyl-terminal hydrolase 2","Others","0"
USP21,"331","ENSG00000143258","TcoF: class 2","Ubiquitin carboxyl-terminal hydrolase 21","Others","0"
USP22,"9730","ENSG00000124422","TcoF: class HC","Ubiquitin carboxyl-terminal hydrolase 22","Others","0"
USP34,"8976","ENSG00000115464","TcoF: class 3","Ubiquitin carboxyl-terminal hydrolase 34","Others","0"
USP47,"93973","ENSG00000170242","TcoF: class 2","Ubiquitin carboxyl-terminal hydrolase 47","Others","0"
USP7,"51322","ENSG00000187555","TcoF: class HC","Ubiquitin carboxyl-terminal hydrolase 7","Others","7"
UTF1,"51008","ENSG00000171794","TcoF: class 1","Undifferentiated embryonic cell transcription factor 1","Others","0"
UTY,"7404","ENSG00000183878","NA","Histone demethylase UTY","Other_CRF","0"
UXT,"79084","ENSG00000126756","TcoF: class HC","Protein UXT","Others","0"
VEGFA,"7422","ENSG00000112715","NA","Vascular endothelial growth factor A","Other_CRF","0"
VGLL1,"7514","ENSG00000102243","TcoF: class 2","Transcription cofactor vestigial-like protein 1","Vestigial like","0"
VGLL2,"114049","ENSG00000170162","TcoF: class 3","Transcription cofactor vestigial-like protein 2","Vestigial like","0"
VGLL3,"84128","ENSG00000206538","TcoF: class 3","Transcription cofactor vestigial-like protein 3","Vestigial like","0"
VGLL4,"23038","ENSG00000144560","TcoF: class 3","Transcription cofactor vestigial-like protein 4","Vestigial like","0"
VHL,"23286","ENSG00000134086","TcoF: class HC","von Hippel-Lindau disease tumor suppressor","Others","0"
VPRBP,"9730","ENSG00000145041","TcoF: class HC","Vpr (HIV-1) binding protein","Others","0"
VPS25,"22803","ENSG00000131475","TcoF: class 2","ESCRT-II complex subunit VPS25","Others","0"
VPS36,"54904","ENSG00000136100","TcoF: class 3","Vacuolar protein-sorting-associated protein 36","Others","0"
WAC,"25937","ENSG00000095787","TcoF: class HC","WW domain-containing adapter protein with coiled-coil","WW","0"
WASL,"126374","ENSG00000106299","TcoF: class 3","Neural Wiskott-Aldrich syndrome protein","Others","0"
WBP2,"23558","ENSG00000132471","NA","WW domain-binding protein 2","WW","0"
WBP2NL,"164684","ENSG00000183066","NA","Postacrosomal sheath WW domain-binding protein","Others","0"
WBSCR22,"114049","ENSG00000071462?","TcoF: class 3","Williams-Beuren syndrome chromosome region 22","Others","0"
WDR5,"56252","ENSG00000196363","TcoF: class 2","WD repeat-containing protein 5","WD","15"
WDR61,"10138","ENSG00000140395","TcoF: class HC","WD repeat-containing protein 61","WD","0"
WDR75,"7529","ENSG00000115368","TcoF: class 3","WD repeat-containing protein 75","Others","0"
WDR77,"10413","ENSG00000116455","TcoF: class HC","Testis tissue sperm-binding protein Li 44a","WD","0"
WDTC1,"170261","ENSG00000142784","TcoF: class 3","WD and tetratricopeptide repeats protein 1","WD","0"
WHSC1L1,"54904","ENSG00000147548?","TcoF: class 3","Wolf-Hirschhorn syndrome candidate 1-like 1","Others","0"
WNT3A,"89780","ENSG00000154342","NA","Protein Wnt-3a","Others","2"
WNT4,"54361","ENSG00000162552","NA","Protein Wnt","Others","0"
WTIP,"100293516","ENSG00000142279","TcoF: class 3","Wilms tumor protein 1-interacting protein","Others","0"
WWC1,"83637","ENSG00000113645","TcoF: class HC","Protein KIBRA","WW","0"
WWOX,"55249","ENSG00000186153","TcoF: class 2","WW domain-containing oxidoreductase","WW","0"
WWP1,"26574","ENSG00000123124","TcoF: class HC","NEDD4-like E3 ubiquitin-protein ligase WWP1","WW","0"
WWP2,"25","ENSG00000198373","NA","NEDD4-like E3 ubiquitin-protein ligase WWP2","WW","0"
WWTR1,"137735","ENSG00000018408","NA","WW domain-containing transcription regulator protein 1","WW","3"
XIAP,"57178","ENSG00000101966","TcoF: class 2","E3 ubiquitin-protein ligase XIAP","Others","0"
XPO1,"7750","ENSG00000082898","TcoF: class 2","Exportin-1","Others","0"
XRCC6,"2547","ENSG00000196419","NA","ATP-dependent DNA helicase 2 subunit 1","Others","0"
XRN2,"10771","ENSG00000088930","TcoF: class 2","5'-3' exoribonuclease 2","Others","10"
YAF2,"29777","ENSG00000015153","NA","YY1 associated factor 2, isoform CRA_g","Others","0"
YAP1,"60","ENSG00000137693","NA","Transcriptional coactivator YAP1","Others","29"
YEATS2,"55689","ENSG00000163872","NA","YEATS domain-containing protein 2","Others","0"
YLPM1,"27332","ENSG00000119596","TcoF: class 2","YLP motif-containing protein 1","Others","0"
YWHAB,"81","ENSG00000166913","TcoF: class HC","14-3-3 protein beta/alpha","Others","0"
YY1AP1,"9406","ENSG00000163374","TcoF: class 2","YY1-associated protein 1","Others","0"
ZCCHC12,"166","ENSG00000174460","TcoF: class HC","Zinc finger CCHC domain-containing protein 12","Zinc finger","0"
ZCCHC18,"644353","ENSG00000166707","NA","Zinc finger CCHC domain-containing protein 18","Zinc finger","0"
ZMIZ1,"154","ENSG00000108175","TcoF: class 3","Zinc finger MIZ domain-containing protein 1","zf-MIZ","3"
ZMIZ2,"87","ENSG00000122515","NA","Zinc finger MIZ domain-containing protein 2","zf-MIZ","0"
ZMYM2,"57763","ENSG00000121741","TcoF: class 3","Zinc finger MYM-type protein 2","Zinc finger","2"
ZMYM5,"9049","ENSG00000132950","TcoF: class 2","Zinc finger MYM-type protein 5","Zinc finger","0"
ZMYND11,"84164","ENSG00000015171","TcoF: class 3","Zinc finger MYND domain-containing protein 11","Zinc finger","7"
ZMYND8,"84962","ENSG00000101040","TcoF: class HC","Protein kinase C-binding protein 1","Zinc finger","11"
ZNF451,"26036","ENSG00000112200","NA","E3 SUMO-protein ligase ZNF451","Zinc finger","0"
ZNF593,"51042","ENSG00000142684","NA","Zinc finger protein 593","Zinc finger","0"
ZNF638,"10973","ENSG00000075292","TcoF: class 3","Zinc finger protein 638","Zinc finger","0"
ZNF703,"80139","ENSG00000183779","NA","Zinc finger protein 703","Zinc finger","0"
ZRANB2,"92552","ENSG00000132485","TcoF: class 3","Zinc finger Ran-binding domain-containing protein 2","Others","0"

## Sheet: AGPAT4
TcoF,"Gene ID","Ensembl","Class","Name","Family","ChIP-seq num"
ARRB1,"56970","ENSG00000137486","TcoF: class HC","Beta-arrestin-1","Others","9"
ASXL1,"55814","ENSG00000171456","NA","Polycomb group protein ASXL1","Others","2"
BANP,"672","ENSG00000172530","NA","BTG3 associated nuclear protein isoform 8","Others","2"
BCL3,"23774","ENSG00000069399","NA","B-cell lymphoma 3 protein","BCL","5"
BCOR,"648","ENSG00000183337","TcoF: class HC","BCL-6 corepressor","Other_Co-activator/repressors","12"
BMI1,"8896","ENSG00000168283","TcoF: class HC","Polycomb complex protein BMI-1","Others","31"
BRCA1,"10384","ENSG00000012048","NA","Breast cancer type 1 susceptibility protein","Others","24"
BRD2,"1191","ENSG00000204256","TcoF: class 1","Bromodomain-containing protein 2","Bromodomain","35"
BRD3,"23019","ENSG00000169925","TcoF: class 1","Bromodomain-containing protein 3","Bromodomain","24"
BRD4,"708","ENSG00000141867","TcoF: class HC","Bromodomain-containing protein 4","Bromodomain","520"
BRD7,"57658","ENSG00000166164","TcoF: class HC","Bromodomain-containing protein 7","Bromodomain","5"
BTAF1,"9994","ENSG00000095564","NA","TATA-binding protein-associated factor 172","Others","1"
CBFA2T2,"23466","ENSG00000078699","TcoF: class HC","Protein CBFA2T2","Others","4"
CBFA2T3,"23492","ENSG00000129993","TcoF: class HC","Protein CBFA2T3","Others","3"
CBX1,"55536","ENSG00000108468","TcoF: class 2","Chromobox protein homolog 1","Others","4"
CBX3,"57332","ENSG00000122565","TcoF: class HC","Chromobox protein homolog 3","Chromobox","16"
CBX5,"11007","ENSG00000094916","TcoF: class HC","Chromobox protein homolog 5","Chromobox","11"
CBX6,"595","ENSG00000183741","TcoF: class HC","Chromobox protein homolog 6","Chromobox","2"
CBX8,"8812","ENSG00000141570","TcoF: class HC","Chromobox protein homolog 8","Chromobox","10"
CC2D1A,"85457","ENSG00000132024","TcoF: class 3","Coiled-coil and C2 domain-containing protein 1A","Others","1"
CDK2,"55636","ENSG00000123374","TcoF: class 2","Cyclin-dependent kinase 2","Cyclin","6"
CDK7,"80184","ENSG00000134058","TcoF: class HC","Cell division protein kinase 7","Cyclin","13"
CDK8,"1111","ENSG00000132964","TcoF: class 2","Cyclin-dependent kinase 8","Cyclin","26"
CDK9,"124359","ENSG00000136807","NA","Cyclin-dependent kinase 9","Cyclin","57"
CHD1,"57680","ENSG00000153922","NA","Chromodomain-helicase-DNA-binding protein 1","CHD","30"
CHD4,"4261","ENSG00000111642","NA","Chromodomain-helicase-DNA-binding protein 4","CHD","16"
CHD7,"55352","ENSG00000171316","TcoF: class 2","Chromodomain-helicase-DNA-binding protein 7","CHD","20"
CHD8,"1387","ENSG00000100888","NA","Chromodomain-helicase-DNA-binding protein 8","CHD","13"
CREBBP,"1630","ENSG00000005339","NA","CREB-binding protein","CREB","33"
CRY1,"11218","ENSG00000008405","NA","Cryptochrome 1","Others","2"
CTBP1,"9646","ENSG00000159692","TcoF: class HC","C-terminal-binding protein 1","Others","11"
CTBP2,"51523","ENSG00000175029","TcoF: class HC","C-terminal-binding protein 2","Others","9"
CTNNB1,"51339","ENSG00000168036","TcoF: class HC","Catenin beta-1","Casein","15"
DAXX,"79039","ENSG00000204209","TcoF: class HC","Daxx","Other_CRF","4"
DDX20,"1786","ENSG00000064703","NA","Probable ATP-dependent RNA helicase DDX20","RNA helicase","5"
DDX5,"9093","ENSG00000108654","TcoF: class HC","Probable ATP-dependent RNA helicase DDX5","RNA helicase","4"
DEK,"1789","ENSG00000124795","NA","Protein DEK","Other_CRF","4"
DNMT3B,"27161","ENSG00000088305","TcoF: class 1","DNA methyltransferase 3 beta","DNA_methylase","17"
DPF1,"1810","ENSG00000011332","NA","Zinc finger protein neuro-d4","DPF","4"
DPF2,"10589","ENSG00000133884","NA","Zinc finger protein ubi-d4","DPF","6"
EED,"22936","ENSG00000074266","TcoF: class 2","Polycomb protein EED","Others","7"
EHMT2,"55140","ENSG00000204371","TcoF: class HC","Histone-lysine N-methyltransferase EHMT2","Histone lysine methyltransferase","21"
ELL2,"2140","ENSG00000118985","TcoF: class 2","RNA polymerase II elongation factor ELL2","GTF","28"
EP300,"2071","ENSG00000100393","NA","Histone acetyltransferase p300","Others","420"
EP400,"2145","ENSG00000183495","NA","E1A-binding protein p400","Others","6"
EPC1,"644815","ENSG00000120616","TcoF: class HC","Enhancer of polycomb homolog 1","Others","2"
ERCC3,"64855","ENSG00000163161","NA","General transcription and DNA repair factor IIH helicase subunit XPB","Others","1"
EZH2,"2275","ENSG00000106462","NA","[Histone H3]-lysine","Others","158"
FGFR1,"404672","ENSG00000077782","TcoF: class 3","Fibroblast growth factor receptor 1","FGF","2"
GPS2,"3304","ENSG00000132522","TcoF: class 1","G protein pathway suppressor 2","Others","1"
GRIP1,"2962","ENSG00000155974","NA","Glutamate receptor-interacting protein 1","Others","7"
GTF2A2,"3059","ENSG00000140307","TcoF: class HC","Transcription initiation factor IIA subunit 2","GTF","3"
GTF2B,"3020","ENSG00000137947","TcoF: class 2","Transcription initiation factor IIB","GTF","17"
GTF2F1,"6596","ENSG00000125651","NA","General transcription factor IIF subunit 1","GTF","11"
HCFC1,"8841","ENSG00000172534","TcoF: class HC","Host cell factor 1","Others","18"
HDAC1,"10014","ENSG00000116478","TcoF: class HC","Histone deacetylase","Histone deacetylase","25"
HDAC2,"10614","ENSG00000196591","TcoF: class HC","Histone deacetylase 2","Histone deacetylase","56"
HDAC3,"124790","ENSG00000171720","TcoF: class HC","Histone deacetylase 3","Histone deacetylase","10"
HDAC8,"3006","ENSG00000147099","TcoF: class 2","Histone deacetylase","Histone deacetylase","6"
HDGF,"3183","ENSG00000143321","NA","Hepatoma-derived growth factor","Others","9"
HEXIM1,"3009","ENSG00000186834","TcoF: class HC","Protein HEXIM1","Others","12"
HIRA,"3181","ENSG00000100084","TcoF: class 2","Protein HIRA","Others","8"
HLTF,"3192","ENSG00000071794","NA","Helicase-like transcription factor","Others","1"
HMGB1,"8518","ENSG00000189403","TcoF: class HC","High mobility group protein B1","HMG","2"
HNRNPUL1,"27336","ENSG00000105323","TcoF: class 2","Heterogeneous nuclear ribonucleoprotein U-like protein 1","Others","2"
JMJD1C,"202559","ENSG00000171988","TcoF: class 3","Probable JmjC domain-containing histone demethylation protein 2C","Other_CRF","8"
JMJD6,"84787","ENSG00000070495","TcoF: class 2","Bifunctional arginine demethylase and lysyl-hydroxylase JMJD6","Others","11"
KAT2B,"23081","ENSG00000114166","TcoF: class HC","Histone acetyltransferase KAT2B","Lysine acetyltransferase","12"
KDM1A,"55915","ENSG00000004487","TcoF: class HC","Lysine-specific histone demethylase","Lysine demethylase","67"
KDM1B,"390245","ENSG00000165097","NA","Lysine-specific histone demethylase 1B","Lysine demethylase","1"
KDM3B,"23633","ENSG00000120733","TcoF: class 3","Lysine-specific demethylase 3B","Lysine demethylase","2"
KDM4A,"123169","ENSG00000066135","TcoF: class HC","Lysine-specific demethylase 4A","Lysine demethylase","5"
KDM4B,"9516","ENSG00000127663","TcoF: class 2","Lysine-specific demethylase 4B","Lysine demethylase","4"
KDM4C,"3965","ENSG00000107077","TcoF: class HC","Lysine-specific demethylase 4C","Lysine demethylase","5"
KDM5B,"7403","ENSG00000117139","NA","Lysine-specific demethylase 5B","Lysine demethylase","59"
KDM6A,"4297","ENSG00000147050","NA","Lysine-specific demethylase 6A","Lysine demethylase","9"
KDM6B,"29995","ENSG00000132510","TcoF: class 3","Lysine-specific demethylase 6B","Lysine demethylase","5"
LDB1,"9404","ENSG00000198728","TcoF: class HC","LIM domain-binding protein 1","LIM","4"
LEO1,"10459","ENSG00000166477","TcoF: class HC","RNA polymerase-associated protein LEO1","Others","7"
LMNA,"1432","ENSG00000160789","TcoF: class 2","Prelamin-A/C","Others","27"
LMO1,"81857","ENSG00000166407","TcoF: class 1","Rhombotin-1","LIM","4"
LMO2,"9443","ENSG00000135363","TcoF: class 1","Rhombotin-2","LIM","12"
MAML3,"5469","ENSG00000196782","TcoF: class HC","Mastermind-like protein 3","MAML","6"
MBTD1,"80306","ENSG00000011258","TcoF: class 3","MBT domain-containing protein 1","Others","1"
MED1,"9440","ENSG00000125686","TcoF: class HC","Mediator of RNA polymerase II transcription subunit 1","Mediator complex","190"
MED26,"4300","ENSG00000105085","NA","Mediator complex subunit 26","Mediator complex","4"
MLLT3,"4332","ENSG00000171843","NA","Myeloid/lymphoid or mixed-lineage leukemia","GTF","7"
MTOR,"4851","ENSG00000198793","TcoF: class 1","Non-specific serine/threonine protein kinase","Others","2"
NIPBL,"25926","ENSG00000164190","TcoF: class HC","Nipped-B-like protein","Others","39"
NONO,"10360","ENSG00000147140","NA","Non-POU domain-containing octamer-binding protein","Others","7"
NOTCH1,"55023","ENSG00000148400","TcoF: class 1","Neurogenic locus notch homolog protein 1","Notch","25"
NOTCH3,"4999","ENSG00000074181","TcoF: class 2","Neurogenic locus notch homolog protein 3","Notch","4"
OGT,"84875","ENSG00000147162","TcoF: class HC","UDP-N-acetylglucosamine--peptide N-acetylglucosaminyltransferase 110 kDa subunit","Others","5"
ORC2,"5111","ENSG00000115942","TcoF: class 2","Origin recognition complex subunit 2","Others","2"
PAF1,"22976","ENSG00000006712","TcoF: class HC","RNA polymerase II-associated factor 1 homolog","Others","29"
PCGF1,"5252","ENSG00000115289","TcoF: class 2","Polycomb group RING finger protein 1","PCGF","4"
PHF2,"55011","ENSG00000197724","TcoF: class HC","Lysine-specific demethylase PHF2","PHF","2"
PHF21A,"5300","ENSG00000135365","TcoF: class HC","PHD finger protein 21A","PHF","2"
PHF8,"8544","ENSG00000172943","TcoF: class HC","Histone lysine demethylase PHF8","PHF","21"
PHIP,"5534","ENSG00000146247","TcoF: class 1","PH-interacting protein","Others","18"
PLRG1,"5371","ENSG00000171566","NA","Pleiotropic regulator 1","Others","2"
PML,"10623","ENSG00000140464","NA","Protein PML","Others","14"
POLR2A,"5450","ENSG00000181222","NA","DNA-directed RNA polymerase II subunit RPB1","POLR","8"
PRAME,"6197","ENSG00000185686","TcoF: class 1","Melanoma antigen preferentially-expressed in tumors","Others","1"
PRKCQ,"9125","ENSG00000065675","TcoF: class 1","Protein kinase C","Others","8"
PRKDC,"11168","ENSG00000253729","TcoF: class HC","DNA-dependent protein kinase catalytic subunit","Others","8"
PRMT1,"5701","ENSG00000126457","TcoF: class 2","Protein arginine N-methyltransferase 1","Arginine methyltransferase","4"
PSIP1,"29108","ENSG00000164985","TcoF: class HC","PC4 and SFRS1-interacting protein","Others","3"
PTRF,"284119","ENSG00000177469?","TcoF: class 2","polymerase I and transcript release factor","Others","2"
PTTG1,"494115","ENSG00000164611","TcoF: class 3","Securin","Others","3"
RAD21,"64783","ENSG00000164754","TcoF: class HC","Double-strand-break repair protein rad21 homolog","Others","216"
RB1,"5994","ENSG00000139687","NA","Retinoblastoma-associated protein","Other_Co-activator/repressors","26"
RBBP5,"84934","ENSG00000117222","TcoF: class 2","Retinoblastoma-binding protein 5","RBBP","12"
RBFOX2,"11030","ENSG00000100320","TcoF: class HC","RNA-binding protein fox-1 homolog 2","Others","3"
RBL2,"387","ENSG00000103479","NA","Retinoblastoma-like protein 2","Other_Co-activator/repressors","5"
RBM39,"6241","ENSG00000131051","TcoF: class 2","RNA-binding protein 39","RNA binding protein","4"
RNF2,"55197","ENSG00000121481","TcoF: class HC","E3 ubiquitin-protein ligase RING2","Ring finger protein","55"
RUNX1T1,"9667","ENSG00000079102","NA","Protein CBFA2T1","Others","19"
SETD1A,"6446","ENSG00000099381","TcoF: class 2","Histone-lysine N-methyltransferase SETD1A","SET","3"
SIN3A,"8631","ENSG00000169375","TcoF: class HC","Paired amphipathic helix protein Sin3a","Other_CRF","35"
SIRT1,"22938","ENSG00000096717","TcoF: class HC","NAD-dependent protein deacetylase sirtuin-1","Sirtuin","6"
SKI,"390598","ENSG00000157933","NA","Ski oncogene","SKI","9"
SMARCA4,"56916","ENSG00000127616","NA","SWI/SNF related, matrix associated, actin dependent regulator of chromatin, subfamily a, member 4","SWI/SNF","132"
SMARCB1,"6603","ENSG00000099956","NA","SWI/SNF-related matrix-associated actin-dependent regulator of chromatin subfamily B member 1","SWI/SNF","12"
SND1,"26039","ENSG00000197157","TcoF: class 3","Staphylococcal nuclease domain-containing protein 1","Others","4"
SNIP1,"727837","ENSG00000163877","TcoF: class 2","Smad nuclear interacting protein 1","Others","4"
SS18,"6399","ENSG00000141380","TcoF: class 1","Protein SSXT","SS18","15"
STAG1,"257397","ENSG00000118007","TcoF: class 2","Cohesin subunit SA-1","Others","62"
SUMO1,"6850","ENSG00000116030","TcoF: class HC","Small ubiquitin-related modifier 1","Others","20"
SUPT5H,"10474","ENSG00000196235","TcoF: class HC","Transcription elongation factor SPT5","SUPT","27"
SUZ12,"23435","ENSG00000178691","TcoF: class 2","Polycomb protein SUZ12","Others","58"
TAF1,"6884","ENSG00000147133","NA","Transcription initiation factor TFIID subunit 1","TATA-box","27"
TAF2,"51616","ENSG00000064313","TcoF: class HC","Transcription initiation factor TFIID subunit 2","TATA-box","3"
TAF3,"6907","ENSG00000165632","TcoF: class HC","Transcription initiation factor TFIID subunit 3","TATA-box","4"
TAF7,"10915","ENSG00000178913","TcoF: class HC","Transcription initiation factor TFIID subunit 7","TATA-box","7"
TAF9B,"81550","ENSG00000187325","TcoF: class HC","Transcription initiation factor TFIID subunit 9B","TATA-box","2"
TARDBP,"96764","ENSG00000120948","TcoF: class 2","TAR DNA-binding protein 43","Others","10"
TBL1X,"54997","ENSG00000101849","TcoF: class HC","F-box-like/WD repeat-containing protein TBL1X","Transducin","2"
TBL1XR1,"7040","ENSG00000177565","TcoF: class HC","F-box-like/WD repeat-containing protein TBL1XR1","Transducin","8"
TBP,"26053","ENSG00000112592","TcoF: class 1","TATA-box-binding protein","TATA-box","25"
TDG,"7091","ENSG00000139372","TcoF: class 2","G/T mismatch-specific thymine DNA glycosylase","Others","0"
TDP2,"10318","ENSG00000111802","TcoF: class 2","Tyrosyl-DNA phosphodiesterase 2","Others","0"
TDRD3,"8914","ENSG00000083544","TcoF: class HC","Tudor domain-containing protein 3","Others","1"
TERF2IP,"84629","ENSG00000166848","TcoF: class 2","Telomeric repeat-binding factor 2-interacting protein 1","Others","0"
TESC,"114609","ENSG00000088992","TcoF: class HC","Calcineurin B homologous protein 3","Others","0"
TFB2M,"7141","ENSG00000162851","NA","Dimethyladenosine transferase 2, mitochondrial","Others","0"
TGFB1,"7088","ENSG00000105329","TcoF: class HC","Transforming growth factor beta-1 proprotein","Others","0"
TGFB1I1,"7335","ENSG00000140682","TcoF: class 1","Transforming growth factor beta-1-induced transcript 1 protein","Others","0"
TGS1,"81559","ENSG00000137574","TcoF: class 2","Trimethylguanosine synthase","Others","0"
THOC5,"7089","ENSG00000100296","TcoF: class HC","THO complex subunit 5 homolog","Others","0"
THRAP3,"79155","ENSG00000054118","TcoF: class HC","Thyroid hormone receptor-associated protein 3","Thyroid hormone receptor","2"
THRSP,"23650","ENSG00000151365","TcoF: class 2","Thyroid hormone-inducible hepatic protein","Others","0"
TIAL1,"66008","ENSG00000151923","TcoF: class 3","Nucleolysin TIAR","Others","0"
TIMELESS,"8658","ENSG00000111602","TcoF: class HC","Protein timeless homolog","Others","0"
TIRAP,"7136","ENSG00000150455","TcoF: class HC","Toll/interleukin-1 receptor domain-containing adapter protein","Others","0"
TLE1,"94241","ENSG00000196781","TcoF: class HC","Transducin-like enhancer protein 1","Transducin","0"
TLE2,"7175","ENSG00000065717","TcoF: class HC","Transducin-like enhancer protein 2","Transducin","0"
TLE3,"117854","ENSG00000140332","TcoF: class 3","Transducin-like enhancer protein 3","Transducin","14"
TLE4,"9321","ENSG00000106829","TcoF: class 2","Transducin-like enhancer protein 4","Transducin","0"
TNIP1,"64061","ENSG00000145901","TcoF: class 2","TNFAIP3-interacting protein 1","Others","0"
TNIP2,"7189","ENSG00000168884","TcoF: class HC","TNFAIP3-interacting protein 2","Others","0"
TNKS,"10221","ENSG00000173273","TcoF: class HC","Poly [ADP-ribose] polymerase tankyrase-1","Others","0"
TNNI2,"57761","ENSG00000130598","TcoF: class HC","Troponin I, fast skeletal muscle","Others","0"
TNP1,"10766","ENSG00000118245","NA","Spermatid nuclear transition protein 1","Other_CRF","0"
TNRC18,"7289","ENSG00000182095","TcoF: class 2","Trinucleotide repeat-containing gene 18 protein","Others","0"
TOB1,"9319","ENSG00000141232","TcoF: class 3","Protein Tob1","Others","0"
TOB2,"4796","ENSG00000183864","NA","Protein Tob2","Others","0"
TONSL,"7150","ENSG00000160949","NA","Tonsoku-like protein","Others","0"
TOP1,"116447","ENSG00000198900","NA","DNA topoisomerase 1","Other_CRF","9"
TOP1MT,"10210","ENSG00000184428","NA","DNA topoisomerase I","Other_CRF","0"
TOPORS,"7158","ENSG00000197579","NA","E3 ubiquitin-protein ligase Topors","Others","0"
TP53BP1,"10626","ENSG00000067369","NA","TP53-binding protein 1","Others","0"
TP53INP1,"10346","ENSG00000164938","TcoF: class HC","Tumor protein p53-inducible nuclear protein 1","Others","0"
TPR,"8805","ENSG00000047410","TcoF: class HC","Nucleoprotein TPR","Others","0"
TRADD,"7205","ENSG00000102871","TcoF: class 3","Tumor necrosis factor receptor type 1-associated DEATH domain protein","Others","0"
TRAF6,"7706","ENSG00000175104","TcoF: class HC","TNF receptor-associated factor 6","Others","0"
TRAK1,"10628","ENSG00000182606","TcoF: class 3","Trafficking kinesin-binding protein 1","Others","0"
TRAK2,"7321","ENSG00000115993","TcoF: class 3","Trafficking kinesin-binding protein 2","Others","0"
TRAPPC2,"9099","ENSG00000196459","TcoF: class 1","Trafficking protein particle complex subunit 2","Others","0"
TRIB1,"4591","ENSG00000173334","TcoF: class HC","Tribbles homolog 1","Others","0"
TRIB3,"81603","ENSG00000101255","TcoF: class HC","Tribbles homolog 3","Others","0"
TRIM11,"55787","ENSG00000154370","TcoF: class 2","E3 ubiquitin-protein ligase TRIM11","Tripartite motif","0"
TRIM16,"5987","ENSG00000221926","NA","Tripartite motif-containing protein 16","Tripartite motif","0"
TRIM22,"9325","ENSG00000132274","TcoF: class HC","E3 ubiquitin-protein ligase TRIM22","Tripartite motif","10"
TRIM24,"8295","ENSG00000122779","TcoF: class HC","Tripartite motif-containing 24, isoform CRA_a","Tripartite motif","19"
TRIM25,"7329","ENSG00000121060","TcoF: class HC","E3 ubiquitin/ISG15 ligase TRIM25","Tripartite motif","8"
TRIM27,"10155","ENSG00000204713","NA","Zinc finger protein RFP","Tripartite motif","0"
TRIM28,"51592","ENSG00000130726","NA","Transcription intermediary factor 1-beta","Tripartite motif","70"
TRIM29,"7295","ENSG00000137699","TcoF: class 2","Tripartite motif-containing protein 29","Tripartite motif","0"
TRIM32,"55031","ENSG00000119401","TcoF: class 1","E3 ubiquitin-protein ligase TRIM32","Tripartite motif","0"
TRIM33,"7251","ENSG00000197323","NA","E3 ubiquitin-protein ligase TRIM33","Tripartite motif","0"
TRIM37,"7332","ENSG00000108395","TcoF: class HC","E3 ubiquitin-protein ligase TRIM37","Tripartite motif","0"
TRIM5,"9205","ENSG00000132256","TcoF: class 1","Tripartite motif-containing protein 5","Tripartite motif","0"
TRIM6,"7322","ENSG00000121236","TcoF: class 3","TRIM6 protein","Tripartite motif","0"
TRIM8,"7334","ENSG00000171206","TcoF: class HC","E3 ubiquitin-protein ligase TRIM8","Tripartite motif","0"
TRIP11,"9039","ENSG00000100815","TcoF: class 2","Thyroid receptor-interacting protein 11","Thyroid hormone receptor","0"
TRIP13,"7323","ENSG00000071539","TcoF: class 3","Pachytene checkpoint protein 2 homolog","Thyroid hormone receptor","2"
TRIP4,"63893","ENSG00000103671","TcoF: class HC","Activating signal cointegrator 1","Thyroid hormone receptor","0"
TRIP6,"7337","ENSG00000087077","TcoF: class 3","Thyroid receptor-interacting protein 6","Thyroid hormone receptor","0"
TRRAP,"23376","ENSG00000196367","TcoF: class HC","Transformation/transcription domain-associated protein","Others","3"
TSG101,"8458","ENSG00000074319","NA","Tumor susceptibility gene 101 protein","Others","0"
TSPYL2,"7311","ENSG00000184205","TcoF: class 2","Testis-specific Y-encoded-like protein 2","Others","0"
TTC21B,"86","ENSG00000123607","TcoF: class 2","Tetratricopeptide repeat protein 21B","Others","0"
TTF2,"8433","ENSG00000116830","NA","Transcription termination factor 2","Others","2"
TULP3,"7314","ENSG00000078246","TcoF: class 2","Tubby-related protein 3","Tub","0"
TXLNG,"7316","ENSG00000086712","TcoF: class 2","Gamma-taxilin","Others","0"
TXN,"7320","ENSG00000136810","TcoF: class 2","Thioredoxin","Others","0"
TXNIP,"9736","ENSG00000265972","TcoF: class 3","Thioredoxin-interacting protein","Others","0"
UBA3,"23304","ENSG00000144744","TcoF: class 2","NEDD8-activating enzyme E1 catalytic subunit","Others","0"
UBA52,"51377","ENSG00000221983","TcoF: class 2","60S ribosomal protein L40","Others","0"
UBB,"27005","ENSG00000170315","TcoF: class 2","Polyubiquitin-B","Others","0"
UBC,"51442","ENSG00000150991","TcoF: class 2","Polyubiquitin-C","Others","0"
UBE2B,"84313","ENSG00000119048","TcoF: class 2","Ubiquitin-conjugating enzyme E2 B","Others","0"
UBE2D1,"245806","ENSG00000072401","TcoF: class 3","Ubiquitin-conjugating enzyme E2D 1","Others","0"
UBE2D2,"389136","ENSG00000131508","TcoF: class 3","Ubiquitin-conjugating enzyme E2 D2","Others","0"
UBE2D3,"9686","ENSG00000109332","TcoF: class 3","Ubiquitin-conjugating enzyme E2 D3","Others","0"
UBE2I,"29128","ENSG00000103275","TcoF: class HC","SUMO-conjugating enzyme UBC9","Others","2"
UBE2L3,"51720","ENSG00000185651","TcoF: class HC","Ubiquitin-conjugating enzyme E2L 3, isoform CRA_a","Others","0"
UBE2N,"8725","ENSG00000177889","TcoF: class HC","Ubiquitin-conjugating enzyme E2 N","Others","0"
UBE2O,"9958","ENSG00000175931","TcoF: class HC","","Others","0"
UBE2V1,"51412","ENSG00000244687","TcoF: class 2","Ubiquitin-conjugating enzyme E2 variant 1","Others","0"
UBE3A,"51028","ENSG00000114062","TcoF: class 3","Ubiquitin-protein ligase E3A","Others","0"
UBR2,"11091","ENSG00000024048","TcoF: class 2","E3 ubiquitin-protein ligase UBR2","Others","0"
UCHL5,"51741","ENSG00000116750","TcoF: class 2","Ubiquitin carboxyl-terminal hydrolase","Others","0"
UHRF1,"23326","ENSG00000276043","TcoF: class HC","E3 ubiquitin-protein ligase UHRF1","Others","0"
UIMC1,"7874","ENSG00000087206","TcoF: class HC","BRCA1-A complex subunit RAP80","Others","0"
USP15,"8409","ENSG00000135655","TcoF: class HC","Ubiquitin carboxyl-terminal hydrolase 15","Others","0"
USP16,"7428","ENSG00000156256","TcoF: class HC","Ubiquitin carboxyl-terminal hydrolase 16","Others","0"
USP2,"79913","ENSG00000036672","TcoF: class 2","Ubiquitin carboxyl-terminal hydrolase 2","Others","0"
USP21,"331","ENSG00000143258","TcoF: class 2","Ubiquitin carboxyl-terminal hydrolase 21","Others","0"
USP22,"9730","ENSG00000124422","TcoF: class HC","Ubiquitin carboxyl-terminal hydrolase 22","Others","0"
USP34,"8976","ENSG00000115464","TcoF: class 3","Ubiquitin carboxyl-terminal hydrolase 34","Others","0"
USP47,"93973","ENSG00000170242","TcoF: class 2","Ubiquitin carboxyl-terminal hydrolase 47","Others","0"
USP7,"51322","ENSG00000187555","TcoF: class HC","Ubiquitin carboxyl-terminal hydrolase 7","Others","7"
UTF1,"51008","ENSG00000171794","TcoF: class 1","Undifferentiated embryonic cell transcription factor 1","Others","0"
UTY,"7404","ENSG00000183878","NA","Histone demethylase UTY","Other_CRF","0"
UXT,"79084","ENSG00000126756","TcoF: class HC","Protein UXT","Others","0"
VEGFA,"7422","ENSG00000112715","NA","Vascular endothelial growth factor A","Other_CRF","0"
VGLL1,"7514","ENSG00000102243","TcoF: class 2","Transcription cofactor vestigial-like protein 1","Vestigial like","0"
VGLL2,"114049","ENSG00000170162","TcoF: class 3","Transcription cofactor vestigial-like protein 2","Vestigial like","0"
VGLL3,"84128","ENSG00000206538","TcoF: class 3","Transcription cofactor vestigial-like protein 3","Vestigial like","0"
VGLL4,"23038","ENSG00000144560","TcoF: class 3","Transcription cofactor vestigial-like protein 4","Vestigial like","0"
VHL,"23286","ENSG00000134086","TcoF: class HC","von Hippel-Lindau disease tumor suppressor","Others","0"
VPRBP,"9730","ENSG00000145041","TcoF: class HC","Vpr (HIV-1) binding protein","Others","0"
VPS25,"22803","ENSG00000131475","TcoF: class 2","ESCRT-II complex subunit VPS25","Others","0"
VPS36,"54904","ENSG00000136100","TcoF: class 3","Vacuolar protein-sorting-associated protein 36","Others","0"
WAC,"25937","ENSG00000095787","TcoF: class HC","WW domain-containing adapter protein with coiled-coil","WW","0"
WASL,"126374","ENSG00000106299","TcoF: class 3","Neural Wiskott-Aldrich syndrome protein","Others","0"
WBP2,"23558","ENSG00000132471","NA","WW domain-binding protein 2","WW","0"
WBP2NL,"164684","ENSG00000183066","NA","Postacrosomal sheath WW domain-binding protein","Others","0"
WBSCR22,"114049","ENSG00000071462?","TcoF: class 3","Williams-Beuren syndrome chromosome region 22","Others","0"
WDR5,"56252","ENSG00000196363","TcoF: class 2","WD repeat-containing protein 5","WD","15"
WDR61,"10138","ENSG00000140395","TcoF: class HC","WD repeat-containing protein 61","WD","0"
WDR75,"7529","ENSG00000115368","TcoF: class 3","WD repeat-containing protein 75","Others","0"
WDR77,"10413","ENSG00000116455","TcoF: class HC","Testis tissue sperm-binding protein Li 44a","WD","0"
WDTC1,"170261","ENSG00000142784","TcoF: class 3","WD and tetratricopeptide repeats protein 1","WD","0"
WHSC1L1,"54904","ENSG00000147548?","TcoF: class 3","Wolf-Hirschhorn syndrome candidate 1-like 1","Others","0"
WNT3A,"89780","ENSG00000154342","NA","Protein Wnt-3a","Others","2"
WNT4,"54361","ENSG00000162552","NA","Protein Wnt","Others","0"
WTIP,"100293516","ENSG00000142279","TcoF: class 3","Wilms tumor protein 1-interacting protein","Others","0"
WWC1,"83637","ENSG00000113645","TcoF: class HC","Protein KIBRA","WW","0"
WWOX,"55249","ENSG00000186153","TcoF: class 2","WW domain-containing oxidoreductase","WW","0"
WWP1,"26574","ENSG00000123124","TcoF: class HC","NEDD4-like E3 ubiquitin-protein ligase WWP1","WW","0"
WWP2,"25","ENSG00000198373","NA","NEDD4-like E3 ubiquitin-protein ligase WWP2","WW","0"
WWTR1,"137735","ENSG00000018408","NA","WW domain-containing transcription regulator protein 1","WW","3"
XIAP,"57178","ENSG00000101966","TcoF: class 2","E3 ubiquitin-protein ligase XIAP","Others","0"
XPO1,"7750","ENSG00000082898","TcoF: class 2","Exportin-1","Others","0"
XRCC6,"2547","ENSG00000196419","NA","ATP-dependent DNA helicase 2 subunit 1","Others","0"
XRN2,"10771","ENSG00000088930","TcoF: class 2","5'-3' exoribonuclease 2","Others","10"
YAF2,"29777","ENSG00000015153","NA","YY1 associated factor 2, isoform CRA_g","Others","0"
YAP1,"60","ENSG00000137693","NA","Transcriptional coactivator YAP1","Others","29"
YEATS2,"55689","ENSG00000163872","NA","YEATS domain-containing protein 2","Others","0"
YLPM1,"27332","ENSG00000119596","TcoF: class 2","YLP motif-containing protein 1","Others","0"
YWHAB,"81","ENSG00000166913","TcoF: class HC","14-3-3 protein beta/alpha","Others","0"
YY1AP1,"9406","ENSG00000163374","TcoF: class 2","YY1-associated protein 1","Others","0"
ZCCHC12,"166","ENSG00000174460","TcoF: class HC","Zinc finger CCHC domain-containing protein 12","Zinc finger","0"
ZCCHC18,"644353","ENSG00000166707","NA","Zinc finger CCHC domain-containing protein 18","Zinc finger","0"
ZMIZ1,"154","ENSG00000108175","TcoF: class 3","Zinc finger MIZ domain-containing protein 1","zf-MIZ","3"
ZMIZ2,"87","ENSG00000122515","NA","Zinc finger MIZ domain-containing protein 2","zf-MIZ","0"
ZMYM2,"57763","ENSG00000121741","TcoF: class 3","Zinc finger MYM-type protein 2","Zinc finger","2"
ZMYM5,"9049","ENSG00000132950","TcoF: class 2","Zinc finger MYM-type protein 5","Zinc finger","0"
ZMYND11,"84164","ENSG00000015171","TcoF: class 3","Zinc finger MYND domain-containing protein 11","Zinc finger","7"
ZMYND8,"84962","ENSG00000101040","TcoF: class HC","Protein kinase C-binding protein 1","Zinc finger","11"
ZNF451,"26036","ENSG00000112200","NA","E3 SUMO-protein ligase ZNF451","Zinc finger","0"
ZNF593,"51042","ENSG00000142684","NA","Zinc finger protein 593","Zinc finger","0"
ZNF638,"10973","ENSG00000075292","TcoF: class 3","Zinc finger protein 638","Zinc finger","0"
ZNF703,"80139","ENSG00000183779","NA","Zinc finger protein 703","Zinc finger","0"
ZRANB2,"92552","ENSG00000132485","TcoF: class 3","Zinc finger Ran-binding domain-containing protein 2","Others","0"

## Sheet: ALDH1A2
TcoF,"Gene ID","Ensembl","Class","Name","Family","ChIP-seq num"
ARRB1,"56970","ENSG00000137486","TcoF: class HC","Beta-arrestin-1","Others","9"
ASF1A,"11177","ENSG00000111875","TcoF: class 2","Histone chaperone ASF1A","Others","1"
ASH2L,"602","ENSG00000129691","NA","Set1/Ash2 histone methyltransferase complex subunit ASH2","Others","7"
ASXL1,"55814","ENSG00000171456","NA","Polycomb group protein ASXL1","Others","2"
ATF7IP,"10409","ENSG00000171681","TcoF: class HC","Activating transcription factor 7-interacting protein 1","Others","2"
AUTS2,"8945","ENSG00000158321","TcoF: class 1","Autism susceptibility gene 2 protein","Others","2"
BANP,"672","ENSG00000172530","NA","BTG3 associated nuclear protein isoform 8","Others","2"
BCOR,"648","ENSG00000183337","TcoF: class HC","BCL-6 corepressor","Other_Co-activator/repressors","12"
BMI1,"8896","ENSG00000168283","TcoF: class HC","Polycomb complex protein BMI-1","Others","31"
BRD2,"1191","ENSG00000204256","TcoF: class 1","Bromodomain-containing protein 2","Bromodomain","35"
BRD3,"23019","ENSG00000169925","TcoF: class 1","Bromodomain-containing protein 3","Bromodomain","24"
BRD4,"708","ENSG00000141867","TcoF: class HC","Bromodomain-containing protein 4","Bromodomain","520"
CBFA2T2,"23466","ENSG00000078699","TcoF: class HC","Protein CBFA2T2","Others","4"
CBFA2T3,"23492","ENSG00000129993","TcoF: class HC","Protein CBFA2T3","Others","3"
CBX1,"55536","ENSG00000108468","TcoF: class 2","Chromobox protein homolog 1","Others","4"
CBX3,"57332","ENSG00000122565","TcoF: class HC","Chromobox protein homolog 3","Chromobox","16"
CBX5,"11007","ENSG00000094916","TcoF: class HC","Chromobox protein homolog 5","Chromobox","11"
CBX6,"595","ENSG00000183741","TcoF: class HC","Chromobox protein homolog 6","Chromobox","2"
CBX7,"902","ENSG00000100307","TcoF: class HC","Chromobox homolog 7, isoform CRA_b","Chromobox","3"
CBX8,"8812","ENSG00000141570","TcoF: class HC","Chromobox protein homolog 8","Chromobox","10"
CC2D1A,"85457","ENSG00000132024","TcoF: class 3","Coiled-coil and C2 domain-containing protein 1A","Others","1"
CCNT2,"8851","ENSG00000082258","TcoF: class HC","Cyclin-T2","Cyclin","2"
CDK7,"80184","ENSG00000134058","TcoF: class HC","Cell division protein kinase 7","Cyclin","13"
CDK8,"1111","ENSG00000132964","TcoF: class 2","Cyclin-dependent kinase 8","Cyclin","26"
CDK9,"124359","ENSG00000136807","NA","Cyclin-dependent kinase 9","Cyclin","57"
CHD1,"57680","ENSG00000153922","NA","Chromodomain-helicase-DNA-binding protein 1","CHD","30"
CHD7,"55352","ENSG00000171316","TcoF: class 2","Chromodomain-helicase-DNA-binding protein 7","CHD","20"
CHD8,"1387","ENSG00000100888","NA","Chromodomain-helicase-DNA-binding protein 8","CHD","13"
CNOT3,"28991","ENSG00000088038","TcoF: class 3","CCR4-NOT transcription complex subunit 3","CCR4-NOT","3"
CREBBP,"1630","ENSG00000005339","NA","CREB-binding protein","CREB","33"
CSNK2A1,"1500","ENSG00000101266","TcoF: class 2","Casein kinase II subunit alpha","Casein","2"
CTBP1,"9646","ENSG00000159692","TcoF: class HC","C-terminal-binding protein 1","Others","11"
CTBP2,"51523","ENSG00000175029","TcoF: class HC","C-terminal-binding protein 2","Others","9"
CTNNB1,"51339","ENSG00000168036","TcoF: class HC","Catenin beta-1","Casein","15"
DAXX,"79039","ENSG00000204209","TcoF: class HC","Daxx","Other_CRF","4"
DDX20,"1786","ENSG00000064703","NA","Probable ATP-dependent RNA helicase DDX20","RNA helicase","5"
DDX5,"9093","ENSG00000108654","TcoF: class HC","Probable ATP-dependent RNA helicase DDX5","RNA helicase","4"
DEK,"1789","ENSG00000124795","NA","Protein DEK","Other_CRF","4"
DPPA2,"8726","ENSG00000163530","TcoF: class 2","Developmental pluripotency-associated protein 2","Others","1"
EED,"22936","ENSG00000074266","TcoF: class 2","Polycomb protein EED","Others","7"
EHMT2,"55140","ENSG00000204371","TcoF: class HC","Histone-lysine N-methyltransferase EHMT2","Histone lysine methyltransferase","21"
ELL2,"2140","ENSG00000118985","TcoF: class 2","RNA polymerase II elongation factor ELL2","GTF","28"
EP300,"2071","ENSG00000100393","NA","Histone acetyltransferase p300","Others","420"
EPC1,"644815","ENSG00000120616","TcoF: class HC","Enhancer of polycomb homolog 1","Others","2"
EZH2,"2275","ENSG00000106462","NA","[Histone H3]-lysine","Others","158"
FUS,"2957","ENSG00000089280","NA","RNA-binding protein FUS","Others","5"
GRIP1,"2962","ENSG00000155974","NA","Glutamate receptor-interacting protein 1","Others","7"
GTF2B,"3020","ENSG00000137947","TcoF: class 2","Transcription initiation factor IIB","GTF","17"
HCFC1,"8841","ENSG00000172534","TcoF: class HC","Host cell factor 1","Others","18"
HDAC1,"10014","ENSG00000116478","TcoF: class HC","Histone deacetylase","Histone deacetylase","25"
HDAC2,"10614","ENSG00000196591","TcoF: class HC","Histone deacetylase 2","Histone deacetylase","56"
HDAC3,"124790","ENSG00000171720","TcoF: class HC","Histone deacetylase 3","Histone deacetylase","10"
HDAC6,"10114","ENSG00000094631","TcoF: class 2","Histone deacetylase 6","Histone deacetylase","11"
HDAC8,"3006","ENSG00000147099","TcoF: class 2","Histone deacetylase","Histone deacetylase","6"
HDGF,"3183","ENSG00000143321","NA","Hepatoma-derived growth factor","Others","9"
HEXIM1,"3009","ENSG00000186834","TcoF: class HC","Protein HEXIM1","Others","12"
HIRA,"3181","ENSG00000100084","TcoF: class 2","Protein HIRA","Others","8"
HLTF,"3192","ENSG00000071794","NA","Helicase-like transcription factor","Others","1"
HMGB1,"8518","ENSG00000189403","TcoF: class HC","High mobility group protein B1","HMG","2"
HMGN3,"100130086","ENSG00000118418","TcoF: class 2","High mobility group nucleosome-binding domain-containing protein 3","Others","1"
IRAK1,"2648","ENSG00000184216","TcoF: class HC","Interleukin-1 receptor-associated kinase 1","Others","1"
JMJD1C,"202559","ENSG00000171988","TcoF: class 3","Probable JmjC domain-containing histone demethylation protein 2C","Other_CRF","8"
JMJD6,"84787","ENSG00000070495","TcoF: class 2","Bifunctional arginine demethylase and lysyl-hydroxylase JMJD6","Others","11"
KDM1A,"55915","ENSG00000004487","TcoF: class HC","Lysine-specific histone demethylase","Lysine demethylase","67"
KDM2B,"10765","ENSG00000089094","NA","Lysine-specific demethylase 2B","Lysine demethylase","20"
KDM3A,"8861","ENSG00000115548","TcoF: class HC","Lysine-specific demethylase 3A","Lysine demethylase","5"
KDM3B,"23633","ENSG00000120733","TcoF: class 3","Lysine-specific demethylase 3B","Lysine demethylase","2"
KDM4A,"123169","ENSG00000066135","TcoF: class HC","Lysine-specific demethylase 4A","Lysine demethylase","5"
KDM4B,"9516","ENSG00000127663","TcoF: class 2","Lysine-specific demethylase 4B","Lysine demethylase","4"
KDM4C,"3965","ENSG00000107077","TcoF: class HC","Lysine-specific demethylase 4C","Lysine demethylase","5"
KDM5B,"7403","ENSG00000117139","NA","Lysine-specific demethylase 5B","Lysine demethylase","59"
KDM6A,"4297","ENSG00000147050","NA","Lysine-specific demethylase 6A","Lysine demethylase","9"
KDM6B,"29995","ENSG00000132510","TcoF: class 3","Lysine-specific demethylase 6B","Lysine demethylase","5"
LDB1,"9404","ENSG00000198728","TcoF: class HC","LIM domain-binding protein 1","LIM","4"
LMNA,"1432","ENSG00000160789","TcoF: class 2","Prelamin-A/C","Others","27"
LMO1,"81857","ENSG00000166407","TcoF: class 1","Rhombotin-1","LIM","4"
LMO2,"9443","ENSG00000135363","TcoF: class 1","Rhombotin-2","LIM","12"
MCRS1,"54797","ENSG00000187778","TcoF: class 2","Microspherule protein 1","Others","3"
MED1,"9440","ENSG00000125686","TcoF: class HC","Mediator of RNA polymerase II transcription subunit 1","Mediator complex","190"
MED12,"9412","ENSG00000184634","TcoF: class HC","Mediator of RNA polymerase II transcription subunit 12","Mediator complex","13"
MTOR,"4851","ENSG00000198793","TcoF: class 1","Non-specific serine/threonine protein kinase","Others","2"
NIPBL,"25926","ENSG00000164190","TcoF: class HC","Nipped-B-like protein","Others","39"
NOTCH1,"55023","ENSG00000148400","TcoF: class 1","Neurogenic locus notch homolog protein 1","Notch","25"
NPAT,"54623","ENSG00000149308","TcoF: class HC","Protein NPAT","Nuclear coactivator","4"
OGT,"84875","ENSG00000147162","TcoF: class HC","UDP-N-acetylglucosamine--peptide N-acetylglucosaminyltransferase 110 kDa subunit","Others","5"
ORC2,"5111","ENSG00000115942","TcoF: class 2","Origin recognition complex subunit 2","Others","2"
PADI2,"83666","ENSG00000117115","NA","Protein-arginine deiminase type-2","Other_CRF","2"
PAF1,"22976","ENSG00000006712","TcoF: class HC","RNA polymerase II-associated factor 1 homolog","Others","29"
PBXIP1,"9678","ENSG00000163346","TcoF: class 3","Pre-B-cell leukemia transcription factor-interacting protein 1","Others","2"
PCGF1,"5252","ENSG00000115289","TcoF: class 2","Polycomb group RING finger protein 1","PCGF","4"
PCGF2,"84108","ENSG00000277258","NA","Polycomb group RING finger protein 2","PCGF","8"
PHF21A,"5300","ENSG00000135365","TcoF: class HC","PHD finger protein 21A","PHF","2"
PHF8,"8544","ENSG00000172943","TcoF: class HC","Histone lysine demethylase PHF8","PHF","21"
PHIP,"5534","ENSG00000146247","TcoF: class 1","PH-interacting protein","Others","18"
PML,"10623","ENSG00000140464","NA","Protein PML","Others","14"
POLR2A,"5450","ENSG00000181222","NA","DNA-directed RNA polymerase II subunit RPB1","POLR","8"
PRKDC,"11168","ENSG00000253729","TcoF: class HC","DNA-dependent protein kinase catalytic subunit","Others","8"
PRMT1,"5701","ENSG00000126457","TcoF: class 2","Protein arginine N-methyltransferase 1","Arginine methyltransferase","4"
PTRF,"284119","ENSG00000177469?","TcoF: class 2","polymerase I and transcript release factor","Others","2"
PTTG1,"494115","ENSG00000164611","TcoF: class 3","Securin","Others","3"
RAD21,"64783","ENSG00000164754","TcoF: class HC","Double-strand-break repair protein rad21 homolog","Others","216"
RB1,"5994","ENSG00000139687","NA","Retinoblastoma-associated protein","Other_Co-activator/repressors","26"
RBBP5,"84934","ENSG00000117222","TcoF: class 2","Retinoblastoma-binding protein 5","RBBP","12"
RBFOX2,"11030","ENSG00000100320","TcoF: class HC","RNA-binding protein fox-1 homolog 2","Others","3"
RBL1,"6233","ENSG00000080839","TcoF: class 2","Retinoblastoma-like protein 1","Other_Co-activator/repressors","1"
RBL2,"387","ENSG00000103479","NA","Retinoblastoma-like protein 2","Other_Co-activator/repressors","5"
RING1,"6045","ENSG00000204227","TcoF: class HC","E3 ubiquitin-protein ligase RING1","Ring finger protein","4"
RNF2,"55197","ENSG00000121481","TcoF: class HC","E3 ubiquitin-protein ligase RING2","Ring finger protein","55"
RUNX1T1,"9667","ENSG00000079102","NA","Protein CBFA2T1","Others","19"
RYBP,"8819","ENSG00000163602","NA","RING1 and YY1-binding protein","Others","4"
SAFB,"59343","ENSG00000160633","TcoF: class 2","Scaffold attachment factor B1","Others","2"
SIN3A,"8631","ENSG00000169375","TcoF: class HC","Paired amphipathic helix protein Sin3a","Other_CRF","35"
SIRT1,"22938","ENSG00000096717","TcoF: class HC","NAD-dependent protein deacetylase sirtuin-1","Sirtuin","6"
SIRT6,"79753","ENSG00000077463","TcoF: class 2","NAD-dependent protein deacetylase sirtuin-6","Sirtuin","13"
SKI,"390598","ENSG00000157933","NA","Ski oncogene","SKI","9"
SMARCA4,"56916","ENSG00000127616","NA","SWI/SNF related, matrix associated, actin dependent regulator of chromatin, subfamily a, member 4","SWI/SNF","132"
SNIP1,"727837","ENSG00000163877","TcoF: class 2","Smad nuclear interacting protein 1","Others","4"
SS18,"6399","ENSG00000141380","TcoF: class 1","Protein SSXT","SS18","15"
STAG1,"257397","ENSG00000118007","TcoF: class 2","Cohesin subunit SA-1","Others","62"
SUMO1,"6850","ENSG00000116030","TcoF: class HC","Small ubiquitin-related modifier 1","Others","20"
SUPT5H,"10474","ENSG00000196235","TcoF: class HC","Transcription elongation factor SPT5","SUPT","27"
SUZ12,"23435","ENSG00000178691","TcoF: class 2","Polycomb protein SUZ12","Others","58"
TAF1,"6884","ENSG00000147133","NA","Transcription initiation factor TFIID subunit 1","TATA-box","27"
TAF7,"10915","ENSG00000178913","TcoF: class HC","Transcription initiation factor TFIID subunit 7","TATA-box","7"
TAF9B,"81550","ENSG00000187325","TcoF: class HC","Transcription initiation factor TFIID subunit 9B","TATA-box","2"
TARDBP,"96764","ENSG00000120948","TcoF: class 2","TAR DNA-binding protein 43","Others","10"
TBL1X,"54997","ENSG00000101849","TcoF: class HC","F-box-like/WD repeat-containing protein TBL1X","Transducin","2"
TBL1XR1,"7040","ENSG00000177565","TcoF: class HC","F-box-like/WD repeat-containing protein TBL1XR1","Transducin","8"
TBP,"26053","ENSG00000112592","TcoF: class 1","TATA-box-binding protein","TATA-box","25"
TDG,"7091","ENSG00000139372","TcoF: class 2","G/T mismatch-specific thymine DNA glycosylase","Others","0"
TDP2,"10318","ENSG00000111802","TcoF: class 2","Tyrosyl-DNA phosphodiesterase 2","Others","0"
TDRD3,"8914","ENSG00000083544","TcoF: class HC","Tudor domain-containing protein 3","Others","1"
TERF2IP,"84629","ENSG00000166848","TcoF: class 2","Telomeric repeat-binding factor 2-interacting protein 1","Others","0"
TESC,"114609","ENSG00000088992","TcoF: class HC","Calcineurin B homologous protein 3","Others","0"
TFB2M,"7141","ENSG00000162851","NA","Dimethyladenosine transferase 2, mitochondrial","Others","0"
TGFB1,"7088","ENSG00000105329","TcoF: class HC","Transforming growth factor beta-1 proprotein","Others","0"
TGFB1I1,"7335","ENSG00000140682","TcoF: class 1","Transforming growth factor beta-1-induced transcript 1 protein","Others","0"
TGS1,"81559","ENSG00000137574","TcoF: class 2","Trimethylguanosine synthase","Others","0"
THOC5,"7089","ENSG00000100296","TcoF: class HC","THO complex subunit 5 homolog","Others","0"
THRAP3,"79155","ENSG00000054118","TcoF: class HC","Thyroid hormone receptor-associated protein 3","Thyroid hormone receptor","2"
THRSP,"23650","ENSG00000151365","TcoF: class 2","Thyroid hormone-inducible hepatic protein","Others","0"
TIAL1,"66008","ENSG00000151923","TcoF: class 3","Nucleolysin TIAR","Others","0"
TIMELESS,"8658","ENSG00000111602","TcoF: class HC","Protein timeless homolog","Others","0"
TIRAP,"7136","ENSG00000150455","TcoF: class HC","Toll/interleukin-1 receptor domain-containing adapter protein","Others","0"
TLE1,"94241","ENSG00000196781","TcoF: class HC","Transducin-like enhancer protein 1","Transducin","0"
TLE2,"7175","ENSG00000065717","TcoF: class HC","Transducin-like enhancer protein 2","Transducin","0"
TLE3,"117854","ENSG00000140332","TcoF: class 3","Transducin-like enhancer protein 3","Transducin","14"
TLE4,"9321","ENSG00000106829","TcoF: class 2","Transducin-like enhancer protein 4","Transducin","0"
TNIP1,"64061","ENSG00000145901","TcoF: class 2","TNFAIP3-interacting protein 1","Others","0"
TNIP2,"7189","ENSG00000168884","TcoF: class HC","TNFAIP3-interacting protein 2","Others","0"
TNKS,"10221","ENSG00000173273","TcoF: class HC","Poly [ADP-ribose] polymerase tankyrase-1","Others","0"
TNNI2,"57761","ENSG00000130598","TcoF: class HC","Troponin I, fast skeletal muscle","Others","0"
TNP1,"10766","ENSG00000118245","NA","Spermatid nuclear transition protein 1","Other_CRF","0"
TNRC18,"7289","ENSG00000182095","TcoF: class 2","Trinucleotide repeat-containing gene 18 protein","Others","0"
TOB1,"9319","ENSG00000141232","TcoF: class 3","Protein Tob1","Others","0"
TOB2,"4796","ENSG00000183864","NA","Protein Tob2","Others","0"
TONSL,"7150","ENSG00000160949","NA","Tonsoku-like protein","Others","0"
TOP1,"116447","ENSG00000198900","NA","DNA topoisomerase 1","Other_CRF","9"
TOP1MT,"10210","ENSG00000184428","NA","DNA topoisomerase I","Other_CRF","0"
TOPORS,"7158","ENSG00000197579","NA","E3 ubiquitin-protein ligase Topors","Others","0"
TP53BP1,"10626","ENSG00000067369","NA","TP53-binding protein 1","Others","0"
TP53INP1,"10346","ENSG00000164938","TcoF: class HC","Tumor protein p53-inducible nuclear protein 1","Others","0"
TPR,"8805","ENSG00000047410","TcoF: class HC","Nucleoprotein TPR","Others","0"
TRADD,"7205","ENSG00000102871","TcoF: class 3","Tumor necrosis factor receptor type 1-associated DEATH domain protein","Others","0"
TRAF6,"7706","ENSG00000175104","TcoF: class HC","TNF receptor-associated factor 6","Others","0"
TRAK1,"10628","ENSG00000182606","TcoF: class 3","Trafficking kinesin-binding protein 1","Others","0"
TRAK2,"7321","ENSG00000115993","TcoF: class 3","Trafficking kinesin-binding protein 2","Others","0"
TRAPPC2,"9099","ENSG00000196459","TcoF: class 1","Trafficking protein particle complex subunit 2","Others","0"
TRIB1,"4591","ENSG00000173334","TcoF: class HC","Tribbles homolog 1","Others","0"
TRIB3,"81603","ENSG00000101255","TcoF: class HC","Tribbles homolog 3","Others","0"
TRIM11,"55787","ENSG00000154370","TcoF: class 2","E3 ubiquitin-protein ligase TRIM11","Tripartite motif","0"
TRIM16,"5987","ENSG00000221926","NA","Tripartite motif-containing protein 16","Tripartite motif","0"
TRIM22,"9325","ENSG00000132274","TcoF: class HC","E3 ubiquitin-protein ligase TRIM22","Tripartite motif","10"
TRIM24,"8295","ENSG00000122779","TcoF: class HC","Tripartite motif-containing 24, isoform CRA_a","Tripartite motif","19"
TRIM25,"7329","ENSG00000121060","TcoF: class HC","E3 ubiquitin/ISG15 ligase TRIM25","Tripartite motif","8"
TRIM27,"10155","ENSG00000204713","NA","Zinc finger protein RFP","Tripartite motif","0"
TRIM28,"51592","ENSG00000130726","NA","Transcription intermediary factor 1-beta","Tripartite motif","70"
TRIM29,"7295","ENSG00000137699","TcoF: class 2","Tripartite motif-containing protein 29","Tripartite motif","0"
TRIM32,"55031","ENSG00000119401","TcoF: class 1","E3 ubiquitin-protein ligase TRIM32","Tripartite motif","0"
TRIM33,"7251","ENSG00000197323","NA","E3 ubiquitin-protein ligase TRIM33","Tripartite motif","0"
TRIM37,"7332","ENSG00000108395","TcoF: class HC","E3 ubiquitin-protein ligase TRIM37","Tripartite motif","0"
TRIM5,"9205","ENSG00000132256","TcoF: class 1","Tripartite motif-containing protein 5","Tripartite motif","0"
TRIM6,"7322","ENSG00000121236","TcoF: class 3","TRIM6 protein","Tripartite motif","0"
TRIM8,"7334","ENSG00000171206","TcoF: class HC","E3 ubiquitin-protein ligase TRIM8","Tripartite motif","0"
TRIP11,"9039","ENSG00000100815","TcoF: class 2","Thyroid receptor-interacting protein 11","Thyroid hormone receptor","0"
TRIP13,"7323","ENSG00000071539","TcoF: class 3","Pachytene checkpoint protein 2 homolog","Thyroid hormone receptor","2"
TRIP4,"63893","ENSG00000103671","TcoF: class HC","Activating signal cointegrator 1","Thyroid hormone receptor","0"
TRIP6,"7337","ENSG00000087077","TcoF: class 3","Thyroid receptor-interacting protein 6","Thyroid hormone receptor","0"
TRRAP,"23376","ENSG00000196367","TcoF: class HC","Transformation/transcription domain-associated protein","Others","3"
TSG101,"8458","ENSG00000074319","NA","Tumor susceptibility gene 101 protein","Others","0"
TSPYL2,"7311","ENSG00000184205","TcoF: class 2","Testis-specific Y-encoded-like protein 2","Others","0"
TTC21B,"86","ENSG00000123607","TcoF: class 2","Tetratricopeptide repeat protein 21B","Others","0"
TTF2,"8433","ENSG00000116830","NA","Transcription termination factor 2","Others","2"
TULP3,"7314","ENSG00000078246","TcoF: class 2","Tubby-related protein 3","Tub","0"
TXLNG,"7316","ENSG00000086712","TcoF: class 2","Gamma-taxilin","Others","0"
TXN,"7320","ENSG00000136810","TcoF: class 2","Thioredoxin","Others","0"
TXNIP,"9736","ENSG00000265972","TcoF: class 3","Thioredoxin-interacting protein","Others","0"
UBA3,"23304","ENSG00000144744","TcoF: class 2","NEDD8-activating enzyme E1 catalytic subunit","Others","0"
UBA52,"51377","ENSG00000221983","TcoF: class 2","60S ribosomal protein L40","Others","0"
UBB,"27005","ENSG00000170315","TcoF: class 2","Polyubiquitin-B","Others","0"
UBC,"51442","ENSG00000150991","TcoF: class 2","Polyubiquitin-C","Others","0"
UBE2B,"84313","ENSG00000119048","TcoF: class 2","Ubiquitin-conjugating enzyme E2 B","Others","0"
UBE2D1,"245806","ENSG00000072401","TcoF: class 3","Ubiquitin-conjugating enzyme E2D 1","Others","0"
UBE2D2,"389136","ENSG00000131508","TcoF: class 3","Ubiquitin-conjugating enzyme E2 D2","Others","0"
UBE2D3,"9686","ENSG00000109332","TcoF: class 3","Ubiquitin-conjugating enzyme E2 D3","Others","0"
UBE2I,"29128","ENSG00000103275","TcoF: class HC","SUMO-conjugating enzyme UBC9","Others","2"
UBE2L3,"51720","ENSG00000185651","TcoF: class HC","Ubiquitin-conjugating enzyme E2L 3, isoform CRA_a","Others","0"
UBE2N,"8725","ENSG00000177889","TcoF: class HC","Ubiquitin-conjugating enzyme E2 N","Others","0"
UBE2O,"9958","ENSG00000175931","TcoF: class HC","","Others","0"
UBE2V1,"51412","ENSG00000244687","TcoF: class 2","Ubiquitin-conjugating enzyme E2 variant 1","Others","0"
UBE3A,"51028","ENSG00000114062","TcoF: class 3","Ubiquitin-protein ligase E3A","Others","0"
UBR2,"11091","ENSG00000024048","TcoF: class 2","E3 ubiquitin-protein ligase UBR2","Others","0"
UCHL5,"51741","ENSG00000116750","TcoF: class 2","Ubiquitin carboxyl-terminal hydrolase","Others","0"
UHRF1,"23326","ENSG00000276043","TcoF: class HC","E3 ubiquitin-protein ligase UHRF1","Others","0"
UIMC1,"7874","ENSG00000087206","TcoF: class HC","BRCA1-A complex subunit RAP80","Others","0"
USP15,"8409","ENSG00000135655","TcoF: class HC","Ubiquitin carboxyl-terminal hydrolase 15","Others","0"
USP16,"7428","ENSG00000156256","TcoF: class HC","Ubiquitin carboxyl-terminal hydrolase 16","Others","0"
USP2,"79913","ENSG00000036672","TcoF: class 2","Ubiquitin carboxyl-terminal hydrolase 2","Others","0"
USP21,"331","ENSG00000143258","TcoF: class 2","Ubiquitin carboxyl-terminal hydrolase 21","Others","0"
USP22,"9730","ENSG00000124422","TcoF: class HC","Ubiquitin carboxyl-terminal hydrolase 22","Others","0"
USP34,"8976","ENSG00000115464","TcoF: class 3","Ubiquitin carboxyl-terminal hydrolase 34","Others","0"
USP47,"93973","ENSG00000170242","TcoF: class 2","Ubiquitin carboxyl-terminal hydrolase 47","Others","0"
USP7,"51322","ENSG00000187555","TcoF: class HC","Ubiquitin carboxyl-terminal hydrolase 7","Others","7"
UTF1,"51008","ENSG00000171794","TcoF: class 1","Undifferentiated embryonic cell transcription factor 1","Others","0"
UTY,"7404","ENSG00000183878","NA","Histone demethylase UTY","Other_CRF","0"
UXT,"79084","ENSG00000126756","TcoF: class HC","Protein UXT","Others","0"
VEGFA,"7422","ENSG00000112715","NA","Vascular endothelial growth factor A","Other_CRF","0"
VGLL1,"7514","ENSG00000102243","TcoF: class 2","Transcription cofactor vestigial-like protein 1","Vestigial like","0"
VGLL2,"114049","ENSG00000170162","TcoF: class 3","Transcription cofactor vestigial-like protein 2","Vestigial like","0"
VGLL3,"84128","ENSG00000206538","TcoF: class 3","Transcription cofactor vestigial-like protein 3","Vestigial like","0"
VGLL4,"23038","ENSG00000144560","TcoF: class 3","Transcription cofactor vestigial-like protein 4","Vestigial like","0"
VHL,"23286","ENSG00000134086","TcoF: class HC","von Hippel-Lindau disease tumor suppressor","Others","0"
VPRBP,"9730","ENSG00000145041","TcoF: class HC","Vpr (HIV-1) binding protein","Others","0"
VPS25,"22803","ENSG00000131475","TcoF: class 2","ESCRT-II complex subunit VPS25","Others","0"
VPS36,"54904","ENSG00000136100","TcoF: class 3","Vacuolar protein-sorting-associated protein 36","Others","0"
WAC,"25937","ENSG00000095787","TcoF: class HC","WW domain-containing adapter protein with coiled-coil","WW","0"
WASL,"126374","ENSG00000106299","TcoF: class 3","Neural Wiskott-Aldrich syndrome protein","Others","0"
WBP2,"23558","ENSG00000132471","NA","WW domain-binding protein 2","WW","0"
WBP2NL,"164684","ENSG00000183066","NA","Postacrosomal sheath WW domain-binding protein","Others","0"
WBSCR22,"114049","ENSG00000071462?","TcoF: class 3","Williams-Beuren syndrome chromosome region 22","Others","0"
WDR5,"56252","ENSG00000196363","TcoF: class 2","WD repeat-containing protein 5","WD","15"
WDR61,"10138","ENSG00000140395","TcoF: class HC","WD repeat-containing protein 61","WD","0"
WDR75,"7529","ENSG00000115368","TcoF: class 3","WD repeat-containing protein 75","Others","0"
WDR77,"10413","ENSG00000116455","TcoF: class HC","Testis tissue sperm-binding protein Li 44a","WD","0"
WDTC1,"170261","ENSG00000142784","TcoF: class 3","WD and tetratricopeptide repeats protein 1","WD","0"
WHSC1L1,"54904","ENSG00000147548?","TcoF: class 3","Wolf-Hirschhorn syndrome candidate 1-like 1","Others","0"
WNT3A,"89780","ENSG00000154342","NA","Protein Wnt-3a","Others","2"
WNT4,"54361","ENSG00000162552","NA","Protein Wnt","Others","0"
WTIP,"100293516","ENSG00000142279","TcoF: class 3","Wilms tumor protein 1-interacting protein","Others","0"
WWC1,"83637","ENSG00000113645","TcoF: class HC","Protein KIBRA","WW","0"
WWOX,"55249","ENSG00000186153","TcoF: class 2","WW domain-containing oxidoreductase","WW","0"
WWP1,"26574","ENSG00000123124","TcoF: class HC","NEDD4-like E3 ubiquitin-protein ligase WWP1","WW","0"
WWP2,"25","ENSG00000198373","NA","NEDD4-like E3 ubiquitin-protein ligase WWP2","WW","0"
WWTR1,"137735","ENSG00000018408","NA","WW domain-containing transcription regulator protein 1","WW","3"
XIAP,"57178","ENSG00000101966","TcoF: class 2","E3 ubiquitin-protein ligase XIAP","Others","0"
XPO1,"7750","ENSG00000082898","TcoF: class 2","Exportin-1","Others","0"
XRCC6,"2547","ENSG00000196419","NA","ATP-dependent DNA helicase 2 subunit 1","Others","0"
XRN2,"10771","ENSG00000088930","TcoF: class 2","5'-3' exoribonuclease 2","Others","10"
YAF2,"29777","ENSG00000015153","NA","YY1 associated factor 2, isoform CRA_g","Others","0"
YAP1,"60","ENSG00000137693","NA","Transcriptional coactivator YAP1","Others","29"
YEATS2,"55689","ENSG00000163872","NA","YEATS domain-containing protein 2","Others","0"
YLPM1,"27332","ENSG00000119596","TcoF: class 2","YLP motif-containing protein 1","Others","0"
YWHAB,"81","ENSG00000166913","TcoF: class HC","14-3-3 protein beta/alpha","Others","0"
YY1AP1,"9406","ENSG00000163374","TcoF: class 2","YY1-associated protein 1","Others","0"
ZCCHC12,"166","ENSG00000174460","TcoF: class HC","Zinc finger CCHC domain-containing protein 12","Zinc finger","0"
ZCCHC18,"644353","ENSG00000166707","NA","Zinc finger CCHC domain-containing protein 18","Zinc finger","0"
ZMIZ1,"154","ENSG00000108175","TcoF: class 3","Zinc finger MIZ domain-containing protein 1","zf-MIZ","3"
ZMIZ2,"87","ENSG00000122515","NA","Zinc finger MIZ domain-containing protein 2","zf-MIZ","0"
ZMYM2,"57763","ENSG00000121741","TcoF: class 3","Zinc finger MYM-type protein 2","Zinc finger","2"
ZMYM5,"9049","ENSG00000132950","TcoF: class 2","Zinc finger MYM-type protein 5","Zinc finger","0"
ZMYND11,"84164","ENSG00000015171","TcoF: class 3","Zinc finger MYND domain-containing protein 11","Zinc finger","7"
ZMYND8,"84962","ENSG00000101040","TcoF: class HC","Protein kinase C-binding protein 1","Zinc finger","11"
ZNF451,"26036","ENSG00000112200","NA","E3 SUMO-protein ligase ZNF451","Zinc finger","0"
ZNF593,"51042","ENSG00000142684","NA","Zinc finger protein 593","Zinc finger","0"
ZNF638,"10973","ENSG00000075292","TcoF: class 3","Zinc finger protein 638","Zinc finger","0"
ZNF703,"80139","ENSG00000183779","NA","Zinc finger protein 703","Zinc finger","0"
ZRANB2,"92552","ENSG00000132485","TcoF: class 3","Zinc finger Ran-binding domain-containing protein 2","Others","0"

## Sheet: ATP13A4
TcoF,"Gene ID","Ensembl","Class","Name","Family","ChIP-seq num"
ARRB1,"56970","ENSG00000137486","TcoF: class HC","Beta-arrestin-1","Others","9"
ASF1A,"11177","ENSG00000111875","TcoF: class 2","Histone chaperone ASF1A","Others","1"
ASH2L,"602","ENSG00000129691","NA","Set1/Ash2 histone methyltransferase complex subunit ASH2","Others","7"
ASXL1,"55814","ENSG00000171456","NA","Polycomb group protein ASXL1","Others","2"
BCL3,"23774","ENSG00000069399","NA","B-cell lymphoma 3 protein","BCL","5"
BCOR,"648","ENSG00000183337","TcoF: class HC","BCL-6 corepressor","Other_Co-activator/repressors","12"
BMI1,"8896","ENSG00000168283","TcoF: class HC","Polycomb complex protein BMI-1","Others","31"
BPTF,"9044","ENSG00000171634","NA","Nucleosome-remodeling factor subunit BPTF","Bromodomain","3"
BRCA1,"10384","ENSG00000012048","NA","Breast cancer type 1 susceptibility protein","Others","24"
BRD1,"10438","ENSG00000100425","NA","Bromodomain-containing protein 1","Bromodomain","5"
BRD2,"1191","ENSG00000204256","TcoF: class 1","Bromodomain-containing protein 2","Bromodomain","35"
BRD3,"23019","ENSG00000169925","TcoF: class 1","Bromodomain-containing protein 3","Bromodomain","24"
BRD4,"708","ENSG00000141867","TcoF: class HC","Bromodomain-containing protein 4","Bromodomain","520"
BRD7,"57658","ENSG00000166164","TcoF: class HC","Bromodomain-containing protein 7","Bromodomain","5"
BRF1,"695","ENSG00000185024","TcoF: class 3","Transcription factor IIIB 90 kDa subunit","GTF","7"
CBFA2T2,"23466","ENSG00000078699","TcoF: class HC","Protein CBFA2T2","Others","4"
CBFA2T3,"23492","ENSG00000129993","TcoF: class HC","Protein CBFA2T3","Others","3"
CBX1,"55536","ENSG00000108468","TcoF: class 2","Chromobox protein homolog 1","Others","4"
CBX3,"57332","ENSG00000122565","TcoF: class HC","Chromobox protein homolog 3","Chromobox","16"
CBX4,"57805","ENSG00000141582","TcoF: class HC","E3 SUMO-protein ligase CBX4","Chromobox","2"
CBX5,"11007","ENSG00000094916","TcoF: class HC","Chromobox protein homolog 5","Chromobox","11"
CBX6,"595","ENSG00000183741","TcoF: class HC","Chromobox protein homolog 6","Chromobox","2"
CBX8,"8812","ENSG00000141570","TcoF: class HC","Chromobox protein homolog 8","Chromobox","10"
CC2D1A,"85457","ENSG00000132024","TcoF: class 3","Coiled-coil and C2 domain-containing protein 1A","Others","1"
CCNT2,"8851","ENSG00000082258","TcoF: class HC","Cyclin-T2","Cyclin","2"
CDC73,"80279","ENSG00000134371","TcoF: class HC","Parafibromin","Others","1"
CDK12,"1022","ENSG00000167258","TcoF: class HC","Cyclin-dependent kinase 12","Cyclin","3"
CDK2,"55636","ENSG00000123374","TcoF: class 2","Cyclin-dependent kinase 2","Cyclin","6"
CDK7,"80184","ENSG00000134058","TcoF: class HC","Cell division protein kinase 7","Cyclin","13"
CDK8,"1111","ENSG00000132964","TcoF: class 2","Cyclin-dependent kinase 8","Cyclin","26"
CDK9,"124359","ENSG00000136807","NA","Cyclin-dependent kinase 9","Cyclin","57"
CHD1,"57680","ENSG00000153922","NA","Chromodomain-helicase-DNA-binding protein 1","CHD","30"
CHD4,"4261","ENSG00000111642","NA","Chromodomain-helicase-DNA-binding protein 4","CHD","16"
CHD7,"55352","ENSG00000171316","TcoF: class 2","Chromodomain-helicase-DNA-binding protein 7","CHD","20"
CHD8,"1387","ENSG00000100888","NA","Chromodomain-helicase-DNA-binding protein 8","CHD","13"
CREBBP,"1630","ENSG00000005339","NA","CREB-binding protein","CREB","33"
CSNK2A1,"1500","ENSG00000101266","TcoF: class 2","Casein kinase II subunit alpha","Casein","2"
CTBP1,"9646","ENSG00000159692","TcoF: class HC","C-terminal-binding protein 1","Others","11"
CTBP2,"51523","ENSG00000175029","TcoF: class HC","C-terminal-binding protein 2","Others","9"
CTNNB1,"51339","ENSG00000168036","TcoF: class HC","Catenin beta-1","Casein","15"
CXXC1,"7913","ENSG00000154832","NA","CXXC-type zinc finger protein 1","Others","5"
DAXX,"79039","ENSG00000204209","TcoF: class HC","Daxx","Other_CRF","4"
DDX20,"1786","ENSG00000064703","NA","Probable ATP-dependent RNA helicase DDX20","RNA helicase","5"
DDX5,"9093","ENSG00000108654","TcoF: class HC","Probable ATP-dependent RNA helicase DDX5","RNA helicase","4"
DEK,"1789","ENSG00000124795","NA","Protein DEK","Other_CRF","4"
DPF2,"10589","ENSG00000133884","NA","Zinc finger protein ubi-d4","DPF","6"
EED,"22936","ENSG00000074266","TcoF: class 2","Polycomb protein EED","Others","7"
EGLN2,"56946","ENSG00000269858","TcoF: class 2","Prolyl hydroxylase EGLN2","Others","1"
EHMT2,"55140","ENSG00000204371","TcoF: class HC","Histone-lysine N-methyltransferase EHMT2","Histone lysine methyltransferase","21"
ELL2,"2140","ENSG00000118985","TcoF: class 2","RNA polymerase II elongation factor ELL2","GTF","28"
EP300,"2071","ENSG00000100393","NA","Histone acetyltransferase p300","Others","420"
EP400,"2145","ENSG00000183495","NA","E1A-binding protein p400","Others","6"
EPC1,"644815","ENSG00000120616","TcoF: class HC","Enhancer of polycomb homolog 1","Others","2"
ERCC2,"2146","ENSG00000104884","NA","General transcription and DNA repair factor IIH helicase subunit XPD","Others","1"
ERCC3,"64855","ENSG00000163161","NA","General transcription and DNA repair factor IIH helicase subunit XPB","Others","1"
EWSR1,"2263","ENSG00000182944","TcoF: class 2","RNA-binding protein EWS","Others","12"
EZH1,"2203","ENSG00000108799","NA","Histone-lysine N-methyltransferase EZH1","Others","7"
EZH2,"2275","ENSG00000106462","NA","[Histone H3]-lysine","Others","158"
FGFR1,"404672","ENSG00000077782","TcoF: class 3","Fibroblast growth factor receptor 1","FGF","2"
FUS,"2957","ENSG00000089280","NA","RNA-binding protein FUS","Others","5"
GTF2B,"3020","ENSG00000137947","TcoF: class 2","Transcription initiation factor IIB","GTF","17"
GTF2F1,"6596","ENSG00000125651","NA","General transcription factor IIF subunit 1","GTF","11"
HCFC1,"8841","ENSG00000172534","TcoF: class HC","Host cell factor 1","Others","18"
HDAC1,"10014","ENSG00000116478","TcoF: class HC","Histone deacetylase","Histone deacetylase","25"
HDAC2,"10614","ENSG00000196591","TcoF: class HC","Histone deacetylase 2","Histone deacetylase","56"
HDAC3,"124790","ENSG00000171720","TcoF: class HC","Histone deacetylase 3","Histone deacetylase","10"
HDAC4,"55662","ENSG00000068024","TcoF: class HC","Histone deacetylase 4","Histone deacetylase","1"
HDAC6,"10114","ENSG00000094631","TcoF: class 2","Histone deacetylase 6","Histone deacetylase","11"
HDAC8,"3006","ENSG00000147099","TcoF: class 2","Histone deacetylase","Histone deacetylase","6"
HDGF,"3183","ENSG00000143321","NA","Hepatoma-derived growth factor","Others","9"
HEXIM1,"3009","ENSG00000186834","TcoF: class HC","Protein HEXIM1","Others","12"
HIRA,"3181","ENSG00000100084","TcoF: class 2","Protein HIRA","Others","8"
HMGB1,"8518","ENSG00000189403","TcoF: class HC","High mobility group protein B1","HMG","2"
ING5,"3728","ENSG00000168395","TcoF: class HC","Inhibitor of growth protein 5","ING","1"
IRAK1,"2648","ENSG00000184216","TcoF: class HC","Interleukin-1 receptor-associated kinase 1","Others","1"
JMJD1C,"202559","ENSG00000171988","TcoF: class 3","Probable JmjC domain-containing histone demethylation protein 2C","Other_CRF","8"
JMJD6,"84787","ENSG00000070495","TcoF: class 2","Bifunctional arginine demethylase and lysyl-hydroxylase JMJD6","Others","11"
KAT2B,"23081","ENSG00000114166","TcoF: class HC","Histone acetyltransferase KAT2B","Lysine acetyltransferase","12"
KAT5,"84148","ENSG00000172977","NA","Histone acetyltransferase","Lysine acetyltransferase","2"
KDM1A,"55915","ENSG00000004487","TcoF: class HC","Lysine-specific histone demethylase","Lysine demethylase","67"
KDM2B,"10765","ENSG00000089094","NA","Lysine-specific demethylase 2B","Lysine demethylase","20"
KDM3A,"8861","ENSG00000115548","TcoF: class HC","Lysine-specific demethylase 3A","Lysine demethylase","5"
KDM3B,"23633","ENSG00000120733","TcoF: class 3","Lysine-specific demethylase 3B","Lysine demethylase","2"
KDM4A,"123169","ENSG00000066135","TcoF: class HC","Lysine-specific demethylase 4A","Lysine demethylase","5"
KDM4B,"9516","ENSG00000127663","TcoF: class 2","Lysine-specific demethylase 4B","Lysine demethylase","4"
KDM4C,"3965","ENSG00000107077","TcoF: class HC","Lysine-specific demethylase 4C","Lysine demethylase","5"
KDM5A,"8284","ENSG00000073614","NA","Lysine-specific demethylase 5A","Lysine demethylase","10"
KDM5B,"7403","ENSG00000117139","NA","Lysine-specific demethylase 5B","Lysine demethylase","59"
KDM5C,"80853","ENSG00000126012","NA","Lysine-specific demethylase 5C","Lysine demethylase","8"
KDM5D,"79831","ENSG00000012817","NA","Lysine-specific demethylase 5D","Lysine demethylase","2"
KDM6A,"4297","ENSG00000147050","NA","Lysine-specific demethylase 6A","Lysine demethylase","9"
KDM6B,"29995","ENSG00000132510","TcoF: class 3","Lysine-specific demethylase 6B","Lysine demethylase","5"
LDB1,"9404","ENSG00000198728","TcoF: class HC","LIM domain-binding protein 1","LIM","4"
LEO1,"10459","ENSG00000166477","TcoF: class HC","RNA polymerase-associated protein LEO1","Others","7"
LMNA,"1432","ENSG00000160789","TcoF: class 2","Prelamin-A/C","Others","27"
LMO1,"81857","ENSG00000166407","TcoF: class 1","Rhombotin-1","LIM","4"
LMO2,"9443","ENSG00000135363","TcoF: class 1","Rhombotin-2","LIM","12"
MBTD1,"80306","ENSG00000011258","TcoF: class 3","MBT domain-containing protein 1","Others","1"
MED1,"9440","ENSG00000125686","TcoF: class HC","Mediator of RNA polymerase II transcription subunit 1","Mediator complex","190"
MED12,"9412","ENSG00000184634","TcoF: class HC","Mediator of RNA polymerase II transcription subunit 12","Mediator complex","13"
MED26,"4300","ENSG00000105085","NA","Mediator complex subunit 26","Mediator complex","4"
MEN1,"92140","ENSG00000133895","TcoF: class HC","Menin","Others","12"
MKL2,"57496","ENSG00000186260","TcoF: class 1","Phosphatase and actin regulator","Others","4"
MTOR,"4851","ENSG00000198793","TcoF: class 1","Non-specific serine/threonine protein kinase","Others","2"
NIPBL,"25926","ENSG00000164190","TcoF: class HC","Nipped-B-like protein","Others","39"
NOTCH1,"55023","ENSG00000148400","TcoF: class 1","Neurogenic locus notch homolog protein 1","Notch","25"
NPAT,"54623","ENSG00000149308","TcoF: class HC","Protein NPAT","Nuclear coactivator","4"
OGT,"84875","ENSG00000147162","TcoF: class HC","UDP-N-acetylglucosamine--peptide N-acetylglucosaminyltransferase 110 kDa subunit","Others","5"
ORC2,"5111","ENSG00000115942","TcoF: class 2","Origin recognition complex subunit 2","Others","2"
PADI2,"83666","ENSG00000117115","NA","Protein-arginine deiminase type-2","Other_CRF","2"
PAF1,"22976","ENSG00000006712","TcoF: class HC","RNA polymerase II-associated factor 1 homolog","Others","29"
PCGF1,"5252","ENSG00000115289","TcoF: class 2","Polycomb group RING finger protein 1","PCGF","4"
PCGF2,"84108","ENSG00000277258","NA","Polycomb group RING finger protein 2","PCGF","8"
PHF2,"55011","ENSG00000197724","TcoF: class HC","Lysine-specific demethylase PHF2","PHF","2"
PHF20,"84844","ENSG00000025293","NA","PHD finger protein 20","PHF","2"
PHF21A,"5300","ENSG00000135365","TcoF: class HC","PHD finger protein 21A","PHF","2"
PHF8,"8544","ENSG00000172943","TcoF: class HC","Histone lysine demethylase PHF8","PHF","21"
PHIP,"5534","ENSG00000146247","TcoF: class 1","PH-interacting protein","Others","18"
PML,"10623","ENSG00000140464","NA","Protein PML","Others","14"
POLR2A,"5450","ENSG00000181222","NA","DNA-directed RNA polymerase II subunit RPB1","POLR","8"
POU2AF1,"10084","ENSG00000110777","NA","POU domain class 2-associating factor 1","Others","2"
PRAME,"6197","ENSG00000185686","TcoF: class 1","Melanoma antigen preferentially-expressed in tumors","Others","1"
PRKDC,"11168","ENSG00000253729","TcoF: class HC","DNA-dependent protein kinase catalytic subunit","Others","8"
PSIP1,"29108","ENSG00000164985","TcoF: class HC","PC4 and SFRS1-interacting protein","Others","3"
PTRF,"284119","ENSG00000177469?","TcoF: class 2","polymerase I and transcript release factor","Others","2"
PTTG1,"494115","ENSG00000164611","TcoF: class 3","Securin","Others","3"
PYGO2,"57826","ENSG00000163348","NA","Pygopus homolog 2","Others","4"
RAD21,"64783","ENSG00000164754","TcoF: class HC","Double-strand-break repair protein rad21 homolog","Others","216"
RB1,"5994","ENSG00000139687","NA","Retinoblastoma-associated protein","Other_Co-activator/repressors","26"
RBBP5,"84934","ENSG00000117222","TcoF: class 2","Retinoblastoma-binding protein 5","RBBP","12"
RBFOX2,"11030","ENSG00000100320","TcoF: class HC","RNA-binding protein fox-1 homolog 2","Others","3"
RBL1,"6233","ENSG00000080839","TcoF: class 2","Retinoblastoma-like protein 1","Other_Co-activator/repressors","1"
RBM14,"9400","ENSG00000239306","TcoF: class HC","RNA-binding protein 14","RNA binding protein","2"
RBM39,"6241","ENSG00000131051","TcoF: class 2","RNA-binding protein 39","RNA binding protein","4"
RING1,"6045","ENSG00000204227","TcoF: class HC","E3 ubiquitin-protein ligase RING1","Ring finger protein","4"
RNF2,"55197","ENSG00000121481","TcoF: class HC","E3 ubiquitin-protein ligase RING2","Ring finger protein","55"
RUNX1T1,"9667","ENSG00000079102","NA","Protein CBFA2T1","Others","19"
RUVBL1,"10284","ENSG00000175792","TcoF: class 2","RuvB-like 1","Other_CRF","5"
RYBP,"8819","ENSG00000163602","NA","RING1 and YY1-binding protein","Others","4"
SAFB,"59343","ENSG00000160633","TcoF: class 2","Scaffold attachment factor B1","Others","2"
SAP30,"22955","ENSG00000164105","NA","Histone deacetylase complex subunit SAP30","SAP","7"
SETD1A,"6446","ENSG00000099381","TcoF: class 2","Histone-lysine N-methyltransferase SETD1A","SET","3"
SFMBT1,"22933","ENSG00000163935","TcoF: class HC","Scm-like with four MBT domains protein 1","Others","4"
SIN3A,"8631","ENSG00000169375","TcoF: class HC","Paired amphipathic helix protein Sin3a","Other_CRF","35"
SIN3B,"10174","ENSG00000127511","TcoF: class 3","Paired amphipathic helix protein Sin3b","Others","6"
SKI,"390598","ENSG00000157933","NA","Ski oncogene","SKI","9"
SMARCA2,"8467","ENSG00000080503","NA","Probable global transcription activator SNF2L2","SWI/SNF","11"
SMARCA4,"56916","ENSG00000127616","NA","SWI/SNF related, matrix associated, actin dependent regulator of chromatin, subfamily a, member 4","SWI/SNF","132"
SMARCB1,"6603","ENSG00000099956","NA","SWI/SNF-related matrix-associated actin-dependent regulator of chromatin subfamily B member 1","SWI/SNF","12"
SND1,"26039","ENSG00000197157","TcoF: class 3","Staphylococcal nuclease domain-containing protein 1","Others","4"
SRC,"6756","ENSG00000197122","TcoF: class 3","Proto-oncogene tyrosine-protein kinase Src","Others","10"
SS18,"6399","ENSG00000141380","TcoF: class 1","Protein SSXT","SS18","15"
STAG1,"257397","ENSG00000118007","TcoF: class 2","Cohesin subunit SA-1","Others","62"
SUMO1,"6850","ENSG00000116030","TcoF: class HC","Small ubiquitin-related modifier 1","Others","20"
SUPT5H,"10474","ENSG00000196235","TcoF: class HC","Transcription elongation factor SPT5","SUPT","27"
SUZ12,"23435","ENSG00000178691","TcoF: class 2","Polycomb protein SUZ12","Others","58"
TAF1,"6884","ENSG00000147133","NA","Transcription initiation factor TFIID subunit 1","TATA-box","27"
TAF3,"6907","ENSG00000165632","TcoF: class HC","Transcription initiation factor TFIID subunit 3","TATA-box","4"
TAF7,"10915","ENSG00000178913","TcoF: class HC","Transcription initiation factor TFIID subunit 7","TATA-box","7"
TAF9B,"81550","ENSG00000187325","TcoF: class HC","Transcription initiation factor TFIID subunit 9B","TATA-box","2"
TARDBP,"96764","ENSG00000120948","TcoF: class 2","TAR DNA-binding protein 43","Others","10"
TBL1X,"54997","ENSG00000101849","TcoF: class HC","F-box-like/WD repeat-containing protein TBL1X","Transducin","2"
TBL1XR1,"7040","ENSG00000177565","TcoF: class HC","F-box-like/WD repeat-containing protein TBL1XR1","Transducin","8"
TBP,"26053","ENSG00000112592","TcoF: class 1","TATA-box-binding protein","TATA-box","25"
TDG,"7091","ENSG00000139372","TcoF: class 2","G/T mismatch-specific thymine DNA glycosylase","Others","0"
TDP2,"10318","ENSG00000111802","TcoF: class 2","Tyrosyl-DNA phosphodiesterase 2","Others","0"
TDRD3,"8914","ENSG00000083544","TcoF: class HC","Tudor domain-containing protein 3","Others","1"
TERF2IP,"84629","ENSG00000166848","TcoF: class 2","Telomeric repeat-binding factor 2-interacting protein 1","Others","0"
TESC,"114609","ENSG00000088992","TcoF: class HC","Calcineurin B homologous protein 3","Others","0"
TFB2M,"7141","ENSG00000162851","NA","Dimethyladenosine transferase 2, mitochondrial","Others","0"
TGFB1,"7088","ENSG00000105329","TcoF: class HC","Transforming growth factor beta-1 proprotein","Others","0"
TGFB1I1,"7335","ENSG00000140682","TcoF: class 1","Transforming growth factor beta-1-induced transcript 1 protein","Others","0"
TGS1,"81559","ENSG00000137574","TcoF: class 2","Trimethylguanosine synthase","Others","0"
THOC5,"7089","ENSG00000100296","TcoF: class HC","THO complex subunit 5 homolog","Others","0"
THRAP3,"79155","ENSG00000054118","TcoF: class HC","Thyroid hormone receptor-associated protein 3","Thyroid hormone receptor","2"
THRSP,"23650","ENSG00000151365","TcoF: class 2","Thyroid hormone-inducible hepatic protein","Others","0"
TIAL1,"66008","ENSG00000151923","TcoF: class 3","Nucleolysin TIAR","Others","0"
TIMELESS,"8658","ENSG00000111602","TcoF: class HC","Protein timeless homolog","Others","0"
TIRAP,"7136","ENSG00000150455","TcoF: class HC","Toll/interleukin-1 receptor domain-containing adapter protein","Others","0"
TLE1,"94241","ENSG00000196781","TcoF: class HC","Transducin-like enhancer protein 1","Transducin","0"
TLE2,"7175","ENSG00000065717","TcoF: class HC","Transducin-like enhancer protein 2","Transducin","0"
TLE3,"117854","ENSG00000140332","TcoF: class 3","Transducin-like enhancer protein 3","Transducin","14"
TLE4,"9321","ENSG00000106829","TcoF: class 2","Transducin-like enhancer protein 4","Transducin","0"
TNIP1,"64061","ENSG00000145901","TcoF: class 2","TNFAIP3-interacting protein 1","Others","0"
TNIP2,"7189","ENSG00000168884","TcoF: class HC","TNFAIP3-interacting protein 2","Others","0"
TNKS,"10221","ENSG00000173273","TcoF: class HC","Poly [ADP-ribose] polymerase tankyrase-1","Others","0"
TNNI2,"57761","ENSG00000130598","TcoF: class HC","Troponin I, fast skeletal muscle","Others","0"
TNP1,"10766","ENSG00000118245","NA","Spermatid nuclear transition protein 1","Other_CRF","0"
TNRC18,"7289","ENSG00000182095","TcoF: class 2","Trinucleotide repeat-containing gene 18 protein","Others","0"
TOB1,"9319","ENSG00000141232","TcoF: class 3","Protein Tob1","Others","0"
TOB2,"4796","ENSG00000183864","NA","Protein Tob2","Others","0"
TONSL,"7150","ENSG00000160949","NA","Tonsoku-like protein","Others","0"
TOP1,"116447","ENSG00000198900","NA","DNA topoisomerase 1","Other_CRF","9"
TOP1MT,"10210","ENSG00000184428","NA","DNA topoisomerase I","Other_CRF","0"
TOPORS,"7158","ENSG00000197579","NA","E3 ubiquitin-protein ligase Topors","Others","0"
TP53BP1,"10626","ENSG00000067369","NA","TP53-binding protein 1","Others","0"
TP53INP1,"10346","ENSG00000164938","TcoF: class HC","Tumor protein p53-inducible nuclear protein 1","Others","0"
TPR,"8805","ENSG00000047410","TcoF: class HC","Nucleoprotein TPR","Others","0"
TRADD,"7205","ENSG00000102871","TcoF: class 3","Tumor necrosis factor receptor type 1-associated DEATH domain protein","Others","0"
TRAF6,"7706","ENSG00000175104","TcoF: class HC","TNF receptor-associated factor 6","Others","0"
TRAK1,"10628","ENSG00000182606","TcoF: class 3","Trafficking kinesin-binding protein 1","Others","0"
TRAK2,"7321","ENSG00000115993","TcoF: class 3","Trafficking kinesin-binding protein 2","Others","0"
TRAPPC2,"9099","ENSG00000196459","TcoF: class 1","Trafficking protein particle complex subunit 2","Others","0"
TRIB1,"4591","ENSG00000173334","TcoF: class HC","Tribbles homolog 1","Others","0"
TRIB3,"81603","ENSG00000101255","TcoF: class HC","Tribbles homolog 3","Others","0"
TRIM11,"55787","ENSG00000154370","TcoF: class 2","E3 ubiquitin-protein ligase TRIM11","Tripartite motif","0"
TRIM16,"5987","ENSG00000221926","NA","Tripartite motif-containing protein 16","Tripartite motif","0"
TRIM22,"9325","ENSG00000132274","TcoF: class HC","E3 ubiquitin-protein ligase TRIM22","Tripartite motif","10"
TRIM24,"8295","ENSG00000122779","TcoF: class HC","Tripartite motif-containing 24, isoform CRA_a","Tripartite motif","19"
TRIM25,"7329","ENSG00000121060","TcoF: class HC","E3 ubiquitin/ISG15 ligase TRIM25","Tripartite motif","8"
TRIM27,"10155","ENSG00000204713","NA","Zinc finger protein RFP","Tripartite motif","0"
TRIM28,"51592","ENSG00000130726","NA","Transcription intermediary factor 1-beta","Tripartite motif","70"
TRIM29,"7295","ENSG00000137699","TcoF: class 2","Tripartite motif-containing protein 29","Tripartite motif","0"
TRIM32,"55031","ENSG00000119401","TcoF: class 1","E3 ubiquitin-protein ligase TRIM32","Tripartite motif","0"
TRIM33,"7251","ENSG00000197323","NA","E3 ubiquitin-protein ligase TRIM33","Tripartite motif","0"
TRIM37,"7332","ENSG00000108395","TcoF: class HC","E3 ubiquitin-protein ligase TRIM37","Tripartite motif","0"
TRIM5,"9205","ENSG00000132256","TcoF: class 1","Tripartite motif-containing protein 5","Tripartite motif","0"
TRIM6,"7322","ENSG00000121236","TcoF: class 3","TRIM6 protein","Tripartite motif","0"
TRIM8,"7334","ENSG00000171206","TcoF: class HC","E3 ubiquitin-protein ligase TRIM8","Tripartite motif","0"
TRIP11,"9039","ENSG00000100815","TcoF: class 2","Thyroid receptor-interacting protein 11","Thyroid hormone receptor","0"
TRIP13,"7323","ENSG00000071539","TcoF: class 3","Pachytene checkpoint protein 2 homolog","Thyroid hormone receptor","2"
TRIP4,"63893","ENSG00000103671","TcoF: class HC","Activating signal cointegrator 1","Thyroid hormone receptor","0"
TRIP6,"7337","ENSG00000087077","TcoF: class 3","Thyroid receptor-interacting protein 6","Thyroid hormone receptor","0"
TRRAP,"23376","ENSG00000196367","TcoF: class HC","Transformation/transcription domain-associated protein","Others","3"
TSG101,"8458","ENSG00000074319","NA","Tumor susceptibility gene 101 protein","Others","0"
TSPYL2,"7311","ENSG00000184205","TcoF: class 2","Testis-specific Y-encoded-like protein 2","Others","0"
TTC21B,"86","ENSG00000123607","TcoF: class 2","Tetratricopeptide repeat protein 21B","Others","0"
TTF2,"8433","ENSG00000116830","NA","Transcription termination factor 2","Others","2"
TULP3,"7314","ENSG00000078246","TcoF: class 2","Tubby-related protein 3","Tub","0"
TXLNG,"7316","ENSG00000086712","TcoF: class 2","Gamma-taxilin","Others","0"
TXN,"7320","ENSG00000136810","TcoF: class 2","Thioredoxin","Others","0"
TXNIP,"9736","ENSG00000265972","TcoF: class 3","Thioredoxin-interacting protein","Others","0"
UBA3,"23304","ENSG00000144744","TcoF: class 2","NEDD8-activating enzyme E1 catalytic subunit","Others","0"
UBA52,"51377","ENSG00000221983","TcoF: class 2","60S ribosomal protein L40","Others","0"
UBB,"27005","ENSG00000170315","TcoF: class 2","Polyubiquitin-B","Others","0"
UBC,"51442","ENSG00000150991","TcoF: class 2","Polyubiquitin-C","Others","0"
UBE2B,"84313","ENSG00000119048","TcoF: class 2","Ubiquitin-conjugating enzyme E2 B","Others","0"
UBE2D1,"245806","ENSG00000072401","TcoF: class 3","Ubiquitin-conjugating enzyme E2D 1","Others","0"
UBE2D2,"389136","ENSG00000131508","TcoF: class 3","Ubiquitin-conjugating enzyme E2 D2","Others","0"
UBE2D3,"9686","ENSG00000109332","TcoF: class 3","Ubiquitin-conjugating enzyme E2 D3","Others","0"
UBE2I,"29128","ENSG00000103275","TcoF: class HC","SUMO-conjugating enzyme UBC9","Others","2"
UBE2L3,"51720","ENSG00000185651","TcoF: class HC","Ubiquitin-conjugating enzyme E2L 3, isoform CRA_a","Others","0"
UBE2N,"8725","ENSG00000177889","TcoF: class HC","Ubiquitin-conjugating enzyme E2 N","Others","0"
UBE2O,"9958","ENSG00000175931","TcoF: class HC","","Others","0"
UBE2V1,"51412","ENSG00000244687","TcoF: class 2","Ubiquitin-conjugating enzyme E2 variant 1","Others","0"
UBE3A,"51028","ENSG00000114062","TcoF: class 3","Ubiquitin-protein ligase E3A","Others","0"
UBR2,"11091","ENSG00000024048","TcoF: class 2","E3 ubiquitin-protein ligase UBR2","Others","0"
UCHL5,"51741","ENSG00000116750","TcoF: class 2","Ubiquitin carboxyl-terminal hydrolase","Others","0"
UHRF1,"23326","ENSG00000276043","TcoF: class HC","E3 ubiquitin-protein ligase UHRF1","Others","0"
UIMC1,"7874","ENSG00000087206","TcoF: class HC","BRCA1-A complex subunit RAP80","Others","0"
USP15,"8409","ENSG00000135655","TcoF: class HC","Ubiquitin carboxyl-terminal hydrolase 15","Others","0"
USP16,"7428","ENSG00000156256","TcoF: class HC","Ubiquitin carboxyl-terminal hydrolase 16","Others","0"
USP2,"79913","ENSG00000036672","TcoF: class 2","Ubiquitin carboxyl-terminal hydrolase 2","Others","0"
USP21,"331","ENSG00000143258","TcoF: class 2","Ubiquitin carboxyl-terminal hydrolase 21","Others","0"
USP22,"9730","ENSG00000124422","TcoF: class HC","Ubiquitin carboxyl-terminal hydrolase 22","Others","0"
USP34,"8976","ENSG00000115464","TcoF: class 3","Ubiquitin carboxyl-terminal hydrolase 34","Others","0"
USP47,"93973","ENSG00000170242","TcoF: class 2","Ubiquitin carboxyl-terminal hydrolase 47","Others","0"
USP7,"51322","ENSG00000187555","TcoF: class HC","Ubiquitin carboxyl-terminal hydrolase 7","Others","7"
UTF1,"51008","ENSG00000171794","TcoF: class 1","Undifferentiated embryonic cell transcription factor 1","Others","0"
UTY,"7404","ENSG00000183878","NA","Histone demethylase UTY","Other_CRF","0"
UXT,"79084","ENSG00000126756","TcoF: class HC","Protein UXT","Others","0"
VEGFA,"7422","ENSG00000112715","NA","Vascular endothelial growth factor A","Other_CRF","0"
VGLL1,"7514","ENSG00000102243","TcoF: class 2","Transcription cofactor vestigial-like protein 1","Vestigial like","0"
VGLL2,"114049","ENSG00000170162","TcoF: class 3","Transcription cofactor vestigial-like protein 2","Vestigial like","0"
VGLL3,"84128","ENSG00000206538","TcoF: class 3","Transcription cofactor vestigial-like protein 3","Vestigial like","0"
VGLL4,"23038","ENSG00000144560","TcoF: class 3","Transcription cofactor vestigial-like protein 4","Vestigial like","0"
VHL,"23286","ENSG00000134086","TcoF: class HC","von Hippel-Lindau disease tumor suppressor","Others","0"
VPRBP,"9730","ENSG00000145041","TcoF: class HC","Vpr (HIV-1) binding protein","Others","0"
VPS25,"22803","ENSG00000131475","TcoF: class 2","ESCRT-II complex subunit VPS25","Others","0"
VPS36,"54904","ENSG00000136100","TcoF: class 3","Vacuolar protein-sorting-associated protein 36","Others","0"
WAC,"25937","ENSG00000095787","TcoF: class HC","WW domain-containing adapter protein with coiled-coil","WW","0"
WASL,"126374","ENSG00000106299","TcoF: class 3","Neural Wiskott-Aldrich syndrome protein","Others","0"
WBP2,"23558","ENSG00000132471","NA","WW domain-binding protein 2","WW","0"
WBP2NL,"164684","ENSG00000183066","NA","Postacrosomal sheath WW domain-binding protein","Others","0"
WBSCR22,"114049","ENSG00000071462?","TcoF: class 3","Williams-Beuren syndrome chromosome region 22","Others","0"
WDR5,"56252","ENSG00000196363","TcoF: class 2","WD repeat-containing protein 5","WD","15"
WDR61,"10138","ENSG00000140395","TcoF: class HC","WD repeat-containing protein 61","WD","0"
WDR75,"7529","ENSG00000115368","TcoF: class 3","WD repeat-containing protein 75","Others","0"
WDR77,"10413","ENSG00000116455","TcoF: class HC","Testis tissue sperm-binding protein Li 44a","WD","0"
WDTC1,"170261","ENSG00000142784","TcoF: class 3","WD and tetratricopeptide repeats protein 1","WD","0"
WHSC1L1,"54904","ENSG00000147548?","TcoF: class 3","Wolf-Hirschhorn syndrome candidate 1-like 1","Others","0"
WNT3A,"89780","ENSG00000154342","NA","Protein Wnt-3a","Others","2"
WNT4,"54361","ENSG00000162552","NA","Protein Wnt","Others","0"
WTIP,"100293516","ENSG00000142279","TcoF: class 3","Wilms tumor protein 1-interacting protein","Others","0"
WWC1,"83637","ENSG00000113645","TcoF: class HC","Protein KIBRA","WW","0"
WWOX,"55249","ENSG00000186153","TcoF: class 2","WW domain-containing oxidoreductase","WW","0"
WWP1,"26574","ENSG00000123124","TcoF: class HC","NEDD4-like E3 ubiquitin-protein ligase WWP1","WW","0"
WWP2,"25","ENSG00000198373","NA","NEDD4-like E3 ubiquitin-protein ligase WWP2","WW","0"
WWTR1,"137735","ENSG00000018408","NA","WW domain-containing transcription regulator protein 1","WW","3"
XIAP,"57178","ENSG00000101966","TcoF: class 2","E3 ubiquitin-protein ligase XIAP","Others","0"
XPO1,"7750","ENSG00000082898","TcoF: class 2","Exportin-1","Others","0"
XRCC6,"2547","ENSG00000196419","NA","ATP-dependent DNA helicase 2 subunit 1","Others","0"
XRN2,"10771","ENSG00000088930","TcoF: class 2","5'-3' exoribonuclease 2","Others","10"
YAF2,"29777","ENSG00000015153","NA","YY1 associated factor 2, isoform CRA_g","Others","0"
YAP1,"60","ENSG00000137693","NA","Transcriptional coactivator YAP1","Others","29"
YEATS2,"55689","ENSG00000163872","NA","YEATS domain-containing protein 2","Others","0"
YLPM1,"27332","ENSG00000119596","TcoF: class 2","YLP motif-containing protein 1","Others","0"
YWHAB,"81","ENSG00000166913","TcoF: class HC","14-3-3 protein beta/alpha","Others","0"
YY1AP1,"9406","ENSG00000163374","TcoF: class 2","YY1-associated protein 1","Others","0"
ZCCHC12,"166","ENSG00000174460","TcoF: class HC","Zinc finger CCHC domain-containing protein 12","Zinc finger","0"
ZCCHC18,"644353","ENSG00000166707","NA","Zinc finger CCHC domain-containing protein 18","Zinc finger","0"
ZMIZ1,"154","ENSG00000108175","TcoF: class 3","Zinc finger MIZ domain-containing protein 1","zf-MIZ","3"
ZMIZ2,"87","ENSG00000122515","NA","Zinc finger MIZ domain-containing protein 2","zf-MIZ","0"
ZMYM2,"57763","ENSG00000121741","TcoF: class 3","Zinc finger MYM-type protein 2","Zinc finger","2"
ZMYM5,"9049","ENSG00000132950","TcoF: class 2","Zinc finger MYM-type protein 5","Zinc finger","0"
ZMYND11,"84164","ENSG00000015171","TcoF: class 3","Zinc finger MYND domain-containing protein 11","Zinc finger","7"
ZMYND8,"84962","ENSG00000101040","TcoF: class HC","Protein kinase C-binding protein 1","Zinc finger","11"
ZNF451,"26036","ENSG00000112200","NA","E3 SUMO-protein ligase ZNF451","Zinc finger","0"
ZNF593,"51042","ENSG00000142684","NA","Zinc finger protein 593","Zinc finger","0"
ZNF638,"10973","ENSG00000075292","TcoF: class 3","Zinc finger protein 638","Zinc finger","0"
ZNF703,"80139","ENSG00000183779","NA","Zinc finger protein 703","Zinc finger","0"
ZRANB2,"92552","ENSG00000132485","TcoF: class 3","Zinc finger Ran-binding domain-containing protein 2","Others","0"

## Sheet: ATP2C1
TcoF,"Gene ID","Ensembl","Class","Name","Family","ChIP-seq num"
ARRB1,"56970","ENSG00000137486","TcoF: class HC","Beta-arrestin-1","Others","9"
ASH2L,"602","ENSG00000129691","NA","Set1/Ash2 histone methyltransferase complex subunit ASH2","Others","7"
ASXL1,"55814","ENSG00000171456","NA","Polycomb group protein ASXL1","Others","2"
AUTS2,"8945","ENSG00000158321","TcoF: class 1","Autism susceptibility gene 2 protein","Others","2"
BCL3,"23774","ENSG00000069399","NA","B-cell lymphoma 3 protein","BCL","5"
BCOR,"648","ENSG00000183337","TcoF: class HC","BCL-6 corepressor","Other_Co-activator/repressors","12"
BDP1,"676","ENSG00000145734","NA","Transcription factor TFIIIB component B'' homolog","GTF","7"
BMI1,"8896","ENSG00000168283","TcoF: class HC","Polycomb complex protein BMI-1","Others","31"
BPTF,"9044","ENSG00000171634","NA","Nucleosome-remodeling factor subunit BPTF","Bromodomain","3"
BRCA1,"10384","ENSG00000012048","NA","Breast cancer type 1 susceptibility protein","Others","24"
BRD1,"10438","ENSG00000100425","NA","Bromodomain-containing protein 1","Bromodomain","5"
BRD2,"1191","ENSG00000204256","TcoF: class 1","Bromodomain-containing protein 2","Bromodomain","35"
BRD3,"23019","ENSG00000169925","TcoF: class 1","Bromodomain-containing protein 3","Bromodomain","24"
BRD4,"708","ENSG00000141867","TcoF: class HC","Bromodomain-containing protein 4","Bromodomain","520"
BRD7,"57658","ENSG00000166164","TcoF: class HC","Bromodomain-containing protein 7","Bromodomain","5"
CBFA2T2,"23466","ENSG00000078699","TcoF: class HC","Protein CBFA2T2","Others","4"
CBFA2T3,"23492","ENSG00000129993","TcoF: class HC","Protein CBFA2T3","Others","3"
CBX1,"55536","ENSG00000108468","TcoF: class 2","Chromobox protein homolog 1","Others","4"
CBX3,"57332","ENSG00000122565","TcoF: class HC","Chromobox protein homolog 3","Chromobox","16"
CBX5,"11007","ENSG00000094916","TcoF: class HC","Chromobox protein homolog 5","Chromobox","11"
CBX8,"8812","ENSG00000141570","TcoF: class HC","Chromobox protein homolog 8","Chromobox","10"
CC2D1A,"85457","ENSG00000132024","TcoF: class 3","Coiled-coil and C2 domain-containing protein 1A","Others","1"
CCNT2,"8851","ENSG00000082258","TcoF: class HC","Cyclin-T2","Cyclin","2"
CDK12,"1022","ENSG00000167258","TcoF: class HC","Cyclin-dependent kinase 12","Cyclin","3"
CDK2,"55636","ENSG00000123374","TcoF: class 2","Cyclin-dependent kinase 2","Cyclin","6"
CDK7,"80184","ENSG00000134058","TcoF: class HC","Cell division protein kinase 7","Cyclin","13"
CDK8,"1111","ENSG00000132964","TcoF: class 2","Cyclin-dependent kinase 8","Cyclin","26"
CDK9,"124359","ENSG00000136807","NA","Cyclin-dependent kinase 9","Cyclin","57"
CHD1,"57680","ENSG00000153922","NA","Chromodomain-helicase-DNA-binding protein 1","CHD","30"
CHD4,"4261","ENSG00000111642","NA","Chromodomain-helicase-DNA-binding protein 4","CHD","16"
CHD7,"55352","ENSG00000171316","TcoF: class 2","Chromodomain-helicase-DNA-binding protein 7","CHD","20"
CHD8,"1387","ENSG00000100888","NA","Chromodomain-helicase-DNA-binding protein 8","CHD","13"
CNOT3,"28991","ENSG00000088038","TcoF: class 3","CCR4-NOT transcription complex subunit 3","CCR4-NOT","3"
CREBBP,"1630","ENSG00000005339","NA","CREB-binding protein","CREB","33"
CSNK2A1,"1500","ENSG00000101266","TcoF: class 2","Casein kinase II subunit alpha","Casein","2"
CTBP1,"9646","ENSG00000159692","TcoF: class HC","C-terminal-binding protein 1","Others","11"
CTBP2,"51523","ENSG00000175029","TcoF: class HC","C-terminal-binding protein 2","Others","9"
CXXC1,"7913","ENSG00000154832","NA","CXXC-type zinc finger protein 1","Others","5"
DAXX,"79039","ENSG00000204209","TcoF: class HC","Daxx","Other_CRF","4"
DDX20,"1786","ENSG00000064703","NA","Probable ATP-dependent RNA helicase DDX20","RNA helicase","5"
DDX5,"9093","ENSG00000108654","TcoF: class HC","Probable ATP-dependent RNA helicase DDX5","RNA helicase","4"
DEK,"1789","ENSG00000124795","NA","Protein DEK","Other_CRF","4"
DPF2,"10589","ENSG00000133884","NA","Zinc finger protein ubi-d4","DPF","6"
EED,"22936","ENSG00000074266","TcoF: class 2","Polycomb protein EED","Others","7"
EGLN2,"56946","ENSG00000269858","TcoF: class 2","Prolyl hydroxylase EGLN2","Others","1"
EHMT2,"55140","ENSG00000204371","TcoF: class HC","Histone-lysine N-methyltransferase EHMT2","Histone lysine methyltransferase","21"
ELL2,"2140","ENSG00000118985","TcoF: class 2","RNA polymerase II elongation factor ELL2","GTF","28"
EP300,"2071","ENSG00000100393","NA","Histone acetyltransferase p300","Others","420"
EP400,"2145","ENSG00000183495","NA","E1A-binding protein p400","Others","6"
ERCC2,"2146","ENSG00000104884","NA","General transcription and DNA repair factor IIH helicase subunit XPD","Others","1"
ERCC3,"64855","ENSG00000163161","NA","General transcription and DNA repair factor IIH helicase subunit XPB","Others","1"
EWSR1,"2263","ENSG00000182944","TcoF: class 2","RNA-binding protein EWS","Others","12"
EZH2,"2275","ENSG00000106462","NA","[Histone H3]-lysine","Others","158"
FGFR1,"404672","ENSG00000077782","TcoF: class 3","Fibroblast growth factor receptor 1","FGF","2"
FUS,"2957","ENSG00000089280","NA","RNA-binding protein FUS","Others","5"
GPS2,"3304","ENSG00000132522","TcoF: class 1","G protein pathway suppressor 2","Others","1"
GTF2B,"3020","ENSG00000137947","TcoF: class 2","Transcription initiation factor IIB","GTF","17"
GTF2F1,"6596","ENSG00000125651","NA","General transcription factor IIF subunit 1","GTF","11"
HCFC1,"8841","ENSG00000172534","TcoF: class HC","Host cell factor 1","Others","18"
HDAC1,"10014","ENSG00000116478","TcoF: class HC","Histone deacetylase","Histone deacetylase","25"
HDAC2,"10614","ENSG00000196591","TcoF: class HC","Histone deacetylase 2","Histone deacetylase","56"
HDAC3,"124790","ENSG00000171720","TcoF: class HC","Histone deacetylase 3","Histone deacetylase","10"
HDAC4,"55662","ENSG00000068024","TcoF: class HC","Histone deacetylase 4","Histone deacetylase","1"
HDAC8,"3006","ENSG00000147099","TcoF: class 2","Histone deacetylase","Histone deacetylase","6"
HDGF,"3183","ENSG00000143321","NA","Hepatoma-derived growth factor","Others","9"
HEXIM1,"3009","ENSG00000186834","TcoF: class HC","Protein HEXIM1","Others","12"
HIRA,"3181","ENSG00000100084","TcoF: class 2","Protein HIRA","Others","8"
HLTF,"3192","ENSG00000071794","NA","Helicase-like transcription factor","Others","1"
HMGB1,"8518","ENSG00000189403","TcoF: class HC","High mobility group protein B1","HMG","2"
ING5,"3728","ENSG00000168395","TcoF: class HC","Inhibitor of growth protein 5","ING","1"
IRAK1,"2648","ENSG00000184216","TcoF: class HC","Interleukin-1 receptor-associated kinase 1","Others","1"
JMJD1C,"202559","ENSG00000171988","TcoF: class 3","Probable JmjC domain-containing histone demethylation protein 2C","Other_CRF","8"
JMJD6,"84787","ENSG00000070495","TcoF: class 2","Bifunctional arginine demethylase and lysyl-hydroxylase JMJD6","Others","11"
KDM1A,"55915","ENSG00000004487","TcoF: class HC","Lysine-specific histone demethylase","Lysine demethylase","67"
KDM2B,"10765","ENSG00000089094","NA","Lysine-specific demethylase 2B","Lysine demethylase","20"
KDM3A,"8861","ENSG00000115548","TcoF: class HC","Lysine-specific demethylase 3A","Lysine demethylase","5"
KDM4A,"123169","ENSG00000066135","TcoF: class HC","Lysine-specific demethylase 4A","Lysine demethylase","5"
KDM4C,"3965","ENSG00000107077","TcoF: class HC","Lysine-specific demethylase 4C","Lysine demethylase","5"
KDM5B,"7403","ENSG00000117139","NA","Lysine-specific demethylase 5B","Lysine demethylase","59"
KDM6A,"4297","ENSG00000147050","NA","Lysine-specific demethylase 6A","Lysine demethylase","9"
KDM6B,"29995","ENSG00000132510","TcoF: class 3","Lysine-specific demethylase 6B","Lysine demethylase","5"
LDB1,"9404","ENSG00000198728","TcoF: class HC","LIM domain-binding protein 1","LIM","4"
LEO1,"10459","ENSG00000166477","TcoF: class HC","RNA polymerase-associated protein LEO1","Others","7"
LMNA,"1432","ENSG00000160789","TcoF: class 2","Prelamin-A/C","Others","27"
LMO1,"81857","ENSG00000166407","TcoF: class 1","Rhombotin-1","LIM","4"
LMO2,"9443","ENSG00000135363","TcoF: class 1","Rhombotin-2","LIM","12"
MAML3,"5469","ENSG00000196782","TcoF: class HC","Mastermind-like protein 3","MAML","6"
MBTD1,"80306","ENSG00000011258","TcoF: class 3","MBT domain-containing protein 1","Others","1"
MED1,"9440","ENSG00000125686","TcoF: class HC","Mediator of RNA polymerase II transcription subunit 1","Mediator complex","190"
MED12,"9412","ENSG00000184634","TcoF: class HC","Mediator of RNA polymerase II transcription subunit 12","Mediator complex","13"
MED26,"4300","ENSG00000105085","NA","Mediator complex subunit 26","Mediator complex","4"
MEN1,"92140","ENSG00000133895","TcoF: class HC","Menin","Others","12"
MKL1,"57591","ENSG00000196588","TcoF: class HC","megakaryoblastic leukemia (translocation) 1","Others","2"
MTOR,"4851","ENSG00000198793","TcoF: class 1","Non-specific serine/threonine protein kinase","Others","2"
NIPBL,"25926","ENSG00000164190","TcoF: class HC","Nipped-B-like protein","Others","39"
NOTCH1,"55023","ENSG00000148400","TcoF: class 1","Neurogenic locus notch homolog protein 1","Notch","25"
NPAT,"54623","ENSG00000149308","TcoF: class HC","Protein NPAT","Nuclear coactivator","4"
OGT,"84875","ENSG00000147162","TcoF: class HC","UDP-N-acetylglucosamine--peptide N-acetylglucosaminyltransferase 110 kDa subunit","Others","5"
ORC2,"5111","ENSG00000115942","TcoF: class 2","Origin recognition complex subunit 2","Others","2"
PADI2,"83666","ENSG00000117115","NA","Protein-arginine deiminase type-2","Other_CRF","2"
PAF1,"22976","ENSG00000006712","TcoF: class HC","RNA polymerase II-associated factor 1 homolog","Others","29"
PBXIP1,"9678","ENSG00000163346","TcoF: class 3","Pre-B-cell leukemia transcription factor-interacting protein 1","Others","2"
PCGF1,"5252","ENSG00000115289","TcoF: class 2","Polycomb group RING finger protein 1","PCGF","4"
PHF2,"55011","ENSG00000197724","TcoF: class HC","Lysine-specific demethylase PHF2","PHF","2"
PHF8,"8544","ENSG00000172943","TcoF: class HC","Histone lysine demethylase PHF8","PHF","21"
PHIP,"5534","ENSG00000146247","TcoF: class 1","PH-interacting protein","Others","18"
PML,"10623","ENSG00000140464","NA","Protein PML","Others","14"
POLR2A,"5450","ENSG00000181222","NA","DNA-directed RNA polymerase II subunit RPB1","POLR","8"
PRAME,"6197","ENSG00000185686","TcoF: class 1","Melanoma antigen preferentially-expressed in tumors","Others","1"
PRKDC,"11168","ENSG00000253729","TcoF: class HC","DNA-dependent protein kinase catalytic subunit","Others","8"
PRMT1,"5701","ENSG00000126457","TcoF: class 2","Protein arginine N-methyltransferase 1","Arginine methyltransferase","4"
PSIP1,"29108","ENSG00000164985","TcoF: class HC","PC4 and SFRS1-interacting protein","Others","3"
RAD21,"64783","ENSG00000164754","TcoF: class HC","Double-strand-break repair protein rad21 homolog","Others","216"
RB1,"5994","ENSG00000139687","NA","Retinoblastoma-associated protein","Other_Co-activator/repressors","26"
RBBP5,"84934","ENSG00000117222","TcoF: class 2","Retinoblastoma-binding protein 5","RBBP","12"
RBFOX2,"11030","ENSG00000100320","TcoF: class HC","RNA-binding protein fox-1 homolog 2","Others","3"
RBL1,"6233","ENSG00000080839","TcoF: class 2","Retinoblastoma-like protein 1","Other_Co-activator/repressors","1"
RBL2,"387","ENSG00000103479","NA","Retinoblastoma-like protein 2","Other_Co-activator/repressors","5"
RBM39,"6241","ENSG00000131051","TcoF: class 2","RNA-binding protein 39","RNA binding protein","4"
RING1,"6045","ENSG00000204227","TcoF: class HC","E3 ubiquitin-protein ligase RING1","Ring finger protein","4"
RNF2,"55197","ENSG00000121481","TcoF: class HC","E3 ubiquitin-protein ligase RING2","Ring finger protein","55"
RUNX1T1,"9667","ENSG00000079102","NA","Protein CBFA2T1","Others","19"
RUVBL1,"10284","ENSG00000175792","TcoF: class 2","RuvB-like 1","Other_CRF","5"
RYBP,"8819","ENSG00000163602","NA","RING1 and YY1-binding protein","Others","4"
SAFB,"59343","ENSG00000160633","TcoF: class 2","Scaffold attachment factor B1","Others","2"
SAP30,"22955","ENSG00000164105","NA","Histone deacetylase complex subunit SAP30","SAP","7"
SETD1A,"6446","ENSG00000099381","TcoF: class 2","Histone-lysine N-methyltransferase SETD1A","SET","3"
SIN3A,"8631","ENSG00000169375","TcoF: class HC","Paired amphipathic helix protein Sin3a","Other_CRF","35"
SIN3B,"10174","ENSG00000127511","TcoF: class 3","Paired amphipathic helix protein Sin3b","Others","6"
SIRT1,"22938","ENSG00000096717","TcoF: class HC","NAD-dependent protein deacetylase sirtuin-1","Sirtuin","6"
SIRT6,"79753","ENSG00000077463","TcoF: class 2","NAD-dependent protein deacetylase sirtuin-6","Sirtuin","13"
SKI,"390598","ENSG00000157933","NA","Ski oncogene","SKI","9"
SMARCA2,"8467","ENSG00000080503","NA","Probable global transcription activator SNF2L2","SWI/SNF","11"
SMARCA4,"56916","ENSG00000127616","NA","SWI/SNF related, matrix associated, actin dependent regulator of chromatin, subfamily a, member 4","SWI/SNF","132"
SMARCB1,"6603","ENSG00000099956","NA","SWI/SNF-related matrix-associated actin-dependent regulator of chromatin subfamily B member 1","SWI/SNF","12"
SNAPC2,"10772","ENSG00000104976","TcoF: class 2","snRNA-activating protein complex subunit 2","Others","3"
SND1,"26039","ENSG00000197157","TcoF: class 3","Staphylococcal nuclease domain-containing protein 1","Others","4"
SRC,"6756","ENSG00000197122","TcoF: class 3","Proto-oncogene tyrosine-protein kinase Src","Others","10"
SS18,"6399","ENSG00000141380","TcoF: class 1","Protein SSXT","SS18","15"
STAG1,"257397","ENSG00000118007","TcoF: class 2","Cohesin subunit SA-1","Others","62"
SUMO1,"6850","ENSG00000116030","TcoF: class HC","Small ubiquitin-related modifier 1","Others","20"
SUPT5H,"10474","ENSG00000196235","TcoF: class HC","Transcription elongation factor SPT5","SUPT","27"
SUZ12,"23435","ENSG00000178691","TcoF: class 2","Polycomb protein SUZ12","Others","58"
TAF1,"6884","ENSG00000147133","NA","Transcription initiation factor TFIID subunit 1","TATA-box","27"
TAF3,"6907","ENSG00000165632","TcoF: class HC","Transcription initiation factor TFIID subunit 3","TATA-box","4"
TAF9B,"81550","ENSG00000187325","TcoF: class HC","Transcription initiation factor TFIID subunit 9B","TATA-box","2"
TARDBP,"96764","ENSG00000120948","TcoF: class 2","TAR DNA-binding protein 43","Others","10"
TBL1X,"54997","ENSG00000101849","TcoF: class HC","F-box-like/WD repeat-containing protein TBL1X","Transducin","2"
TBL1XR1,"7040","ENSG00000177565","TcoF: class HC","F-box-like/WD repeat-containing protein TBL1XR1","Transducin","8"
TBP,"26053","ENSG00000112592","TcoF: class 1","TATA-box-binding protein","TATA-box","25"
TDG,"7091","ENSG00000139372","TcoF: class 2","G/T mismatch-specific thymine DNA glycosylase","Others","0"
TDP2,"10318","ENSG00000111802","TcoF: class 2","Tyrosyl-DNA phosphodiesterase 2","Others","0"
TDRD3,"8914","ENSG00000083544","TcoF: class HC","Tudor domain-containing protein 3","Others","1"
TERF2IP,"84629","ENSG00000166848","TcoF: class 2","Telomeric repeat-binding factor 2-interacting protein 1","Others","0"
TESC,"114609","ENSG00000088992","TcoF: class HC","Calcineurin B homologous protein 3","Others","0"
TFB2M,"7141","ENSG00000162851","NA","Dimethyladenosine transferase 2, mitochondrial","Others","0"
TGFB1,"7088","ENSG00000105329","TcoF: class HC","Transforming growth factor beta-1 proprotein","Others","0"
TGFB1I1,"7335","ENSG00000140682","TcoF: class 1","Transforming growth factor beta-1-induced transcript 1 protein","Others","0"
TGS1,"81559","ENSG00000137574","TcoF: class 2","Trimethylguanosine synthase","Others","0"
THOC5,"7089","ENSG00000100296","TcoF: class HC","THO complex subunit 5 homolog","Others","0"
THRAP3,"79155","ENSG00000054118","TcoF: class HC","Thyroid hormone receptor-associated protein 3","Thyroid hormone receptor","2"
THRSP,"23650","ENSG00000151365","TcoF: class 2","Thyroid hormone-inducible hepatic protein","Others","0"
TIAL1,"66008","ENSG00000151923","TcoF: class 3","Nucleolysin TIAR","Others","0"
TIMELESS,"8658","ENSG00000111602","TcoF: class HC","Protein timeless homolog","Others","0"
TIRAP,"7136","ENSG00000150455","TcoF: class HC","Toll/interleukin-1 receptor domain-containing adapter protein","Others","0"
TLE1,"94241","ENSG00000196781","TcoF: class HC","Transducin-like enhancer protein 1","Transducin","0"
TLE2,"7175","ENSG00000065717","TcoF: class HC","Transducin-like enhancer protein 2","Transducin","0"
TLE3,"117854","ENSG00000140332","TcoF: class 3","Transducin-like enhancer protein 3","Transducin","14"
TLE4,"9321","ENSG00000106829","TcoF: class 2","Transducin-like enhancer protein 4","Transducin","0"
TNIP1,"64061","ENSG00000145901","TcoF: class 2","TNFAIP3-interacting protein 1","Others","0"
TNIP2,"7189","ENSG00000168884","TcoF: class HC","TNFAIP3-interacting protein 2","Others","0"
TNKS,"10221","ENSG00000173273","TcoF: class HC","Poly [ADP-ribose] polymerase tankyrase-1","Others","0"
TNNI2,"57761","ENSG00000130598","TcoF: class HC","Troponin I, fast skeletal muscle","Others","0"
TNP1,"10766","ENSG00000118245","NA","Spermatid nuclear transition protein 1","Other_CRF","0"
TNRC18,"7289","ENSG00000182095","TcoF: class 2","Trinucleotide repeat-containing gene 18 protein","Others","0"
TOB1,"9319","ENSG00000141232","TcoF: class 3","Protein Tob1","Others","0"
TOB2,"4796","ENSG00000183864","NA","Protein Tob2","Others","0"
TONSL,"7150","ENSG00000160949","NA","Tonsoku-like protein","Others","0"
TOP1,"116447","ENSG00000198900","NA","DNA topoisomerase 1","Other_CRF","9"
TOP1MT,"10210","ENSG00000184428","NA","DNA topoisomerase I","Other_CRF","0"
TOPORS,"7158","ENSG00000197579","NA","E3 ubiquitin-protein ligase Topors","Others","0"
TP53BP1,"10626","ENSG00000067369","NA","TP53-binding protein 1","Others","0"
TP53INP1,"10346","ENSG00000164938","TcoF: class HC","Tumor protein p53-inducible nuclear protein 1","Others","0"
TPR,"8805","ENSG00000047410","TcoF: class HC","Nucleoprotein TPR","Others","0"
TRADD,"7205","ENSG00000102871","TcoF: class 3","Tumor necrosis factor receptor type 1-associated DEATH domain protein","Others","0"
TRAF6,"7706","ENSG00000175104","TcoF: class HC","TNF receptor-associated factor 6","Others","0"
TRAK1,"10628","ENSG00000182606","TcoF: class 3","Trafficking kinesin-binding protein 1","Others","0"
TRAK2,"7321","ENSG00000115993","TcoF: class 3","Trafficking kinesin-binding protein 2","Others","0"
TRAPPC2,"9099","ENSG00000196459","TcoF: class 1","Trafficking protein particle complex subunit 2","Others","0"
TRIB1,"4591","ENSG00000173334","TcoF: class HC","Tribbles homolog 1","Others","0"
TRIB3,"81603","ENSG00000101255","TcoF: class HC","Tribbles homolog 3","Others","0"
TRIM11,"55787","ENSG00000154370","TcoF: class 2","E3 ubiquitin-protein ligase TRIM11","Tripartite motif","0"
TRIM16,"5987","ENSG00000221926","NA","Tripartite motif-containing protein 16","Tripartite motif","0"
TRIM22,"9325","ENSG00000132274","TcoF: class HC","E3 ubiquitin-protein ligase TRIM22","Tripartite motif","10"
TRIM24,"8295","ENSG00000122779","TcoF: class HC","Tripartite motif-containing 24, isoform CRA_a","Tripartite motif","19"
TRIM25,"7329","ENSG00000121060","TcoF: class HC","E3 ubiquitin/ISG15 ligase TRIM25","Tripartite motif","8"
TRIM27,"10155","ENSG00000204713","NA","Zinc finger protein RFP","Tripartite motif","0"
TRIM28,"51592","ENSG00000130726","NA","Transcription intermediary factor 1-beta","Tripartite motif","70"
TRIM29,"7295","ENSG00000137699","TcoF: class 2","Tripartite motif-containing protein 29","Tripartite motif","0"
TRIM32,"55031","ENSG00000119401","TcoF: class 1","E3 ubiquitin-protein ligase TRIM32","Tripartite motif","0"
TRIM33,"7251","ENSG00000197323","NA","E3 ubiquitin-protein ligase TRIM33","Tripartite motif","0"
TRIM37,"7332","ENSG00000108395","TcoF: class HC","E3 ubiquitin-protein ligase TRIM37","Tripartite motif","0"
TRIM5,"9205","ENSG00000132256","TcoF: class 1","Tripartite motif-containing protein 5","Tripartite motif","0"
TRIM6,"7322","ENSG00000121236","TcoF: class 3","TRIM6 protein","Tripartite motif","0"
TRIM8,"7334","ENSG00000171206","TcoF: class HC","E3 ubiquitin-protein ligase TRIM8","Tripartite motif","0"
TRIP11,"9039","ENSG00000100815","TcoF: class 2","Thyroid receptor-interacting protein 11","Thyroid hormone receptor","0"
TRIP13,"7323","ENSG00000071539","TcoF: class 3","Pachytene checkpoint protein 2 homolog","Thyroid hormone receptor","2"
TRIP4,"63893","ENSG00000103671","TcoF: class HC","Activating signal cointegrator 1","Thyroid hormone receptor","0"
TRIP6,"7337","ENSG00000087077","TcoF: class 3","Thyroid receptor-interacting protein 6","Thyroid hormone receptor","0"
TRRAP,"23376","ENSG00000196367","TcoF: class HC","Transformation/transcription domain-associated protein","Others","3"
TSG101,"8458","ENSG00000074319","NA","Tumor susceptibility gene 101 protein","Others","0"
TSPYL2,"7311","ENSG00000184205","TcoF: class 2","Testis-specific Y-encoded-like protein 2","Others","0"
TTC21B,"86","ENSG00000123607","TcoF: class 2","Tetratricopeptide repeat protein 21B","Others","0"
TTF2,"8433","ENSG00000116830","NA","Transcription termination factor 2","Others","2"
TULP3,"7314","ENSG00000078246","TcoF: class 2","Tubby-related protein 3","Tub","0"
TXLNG,"7316","ENSG00000086712","TcoF: class 2","Gamma-taxilin","Others","0"
TXN,"7320","ENSG00000136810","TcoF: class 2","Thioredoxin","Others","0"
TXNIP,"9736","ENSG00000265972","TcoF: class 3","Thioredoxin-interacting protein","Others","0"
UBA3,"23304","ENSG00000144744","TcoF: class 2","NEDD8-activating enzyme E1 catalytic subunit","Others","0"
UBA52,"51377","ENSG00000221983","TcoF: class 2","60S ribosomal protein L40","Others","0"
UBB,"27005","ENSG00000170315","TcoF: class 2","Polyubiquitin-B","Others","0"
UBC,"51442","ENSG00000150991","TcoF: class 2","Polyubiquitin-C","Others","0"
UBE2B,"84313","ENSG00000119048","TcoF: class 2","Ubiquitin-conjugating enzyme E2 B","Others","0"
UBE2D1,"245806","ENSG00000072401","TcoF: class 3","Ubiquitin-conjugating enzyme E2D 1","Others","0"
UBE2D2,"389136","ENSG00000131508","TcoF: class 3","Ubiquitin-conjugating enzyme E2 D2","Others","0"
UBE2D3,"9686","ENSG00000109332","TcoF: class 3","Ubiquitin-conjugating enzyme E2 D3","Others","0"
UBE2I,"29128","ENSG00000103275","TcoF: class HC","SUMO-conjugating enzyme UBC9","Others","2"
UBE2L3,"51720","ENSG00000185651","TcoF: class HC","Ubiquitin-conjugating enzyme E2L 3, isoform CRA_a","Others","0"
UBE2N,"8725","ENSG00000177889","TcoF: class HC","Ubiquitin-conjugating enzyme E2 N","Others","0"
UBE2O,"9958","ENSG00000175931","TcoF: class HC","","Others","0"
UBE2V1,"51412","ENSG00000244687","TcoF: class 2","Ubiquitin-conjugating enzyme E2 variant 1","Others","0"
UBE3A,"51028","ENSG00000114062","TcoF: class 3","Ubiquitin-protein ligase E3A","Others","0"
UBR2,"11091","ENSG00000024048","TcoF: class 2","E3 ubiquitin-protein ligase UBR2","Others","0"
UCHL5,"51741","ENSG00000116750","TcoF: class 2","Ubiquitin carboxyl-terminal hydrolase","Others","0"
UHRF1,"23326","ENSG00000276043","TcoF: class HC","E3 ubiquitin-protein ligase UHRF1","Others","0"
UIMC1,"7874","ENSG00000087206","TcoF: class HC","BRCA1-A complex subunit RAP80","Others","0"
USP15,"8409","ENSG00000135655","TcoF: class HC","Ubiquitin carboxyl-terminal hydrolase 15","Others","0"
USP16,"7428","ENSG00000156256","TcoF: class HC","Ubiquitin carboxyl-terminal hydrolase 16","Others","0"
USP2,"79913","ENSG00000036672","TcoF: class 2","Ubiquitin carboxyl-terminal hydrolase 2","Others","0"
USP21,"331","ENSG00000143258","TcoF: class 2","Ubiquitin carboxyl-terminal hydrolase 21","Others","0"
USP22,"9730","ENSG00000124422","TcoF: class HC","Ubiquitin carboxyl-terminal hydrolase 22","Others","0"
USP34,"8976","ENSG00000115464","TcoF: class 3","Ubiquitin carboxyl-terminal hydrolase 34","Others","0"
USP47,"93973","ENSG00000170242","TcoF: class 2","Ubiquitin carboxyl-terminal hydrolase 47","Others","0"
USP7,"51322","ENSG00000187555","TcoF: class HC","Ubiquitin carboxyl-terminal hydrolase 7","Others","7"
UTF1,"51008","ENSG00000171794","TcoF: class 1","Undifferentiated embryonic cell transcription factor 1","Others","0"
UTY,"7404","ENSG00000183878","NA","Histone demethylase UTY","Other_CRF","0"
UXT,"79084","ENSG00000126756","TcoF: class HC","Protein UXT","Others","0"
VEGFA,"7422","ENSG00000112715","NA","Vascular endothelial growth factor A","Other_CRF","0"
VGLL1,"7514","ENSG00000102243","TcoF: class 2","Transcription cofactor vestigial-like protein 1","Vestigial like","0"
VGLL2,"114049","ENSG00000170162","TcoF: class 3","Transcription cofactor vestigial-like protein 2","Vestigial like","0"
VGLL3,"84128","ENSG00000206538","TcoF: class 3","Transcription cofactor vestigial-like protein 3","Vestigial like","0"
VGLL4,"23038","ENSG00000144560","TcoF: class 3","Transcription cofactor vestigial-like protein 4","Vestigial like","0"
VHL,"23286","ENSG00000134086","TcoF: class HC","von Hippel-Lindau disease tumor suppressor","Others","0"
VPRBP,"9730","ENSG00000145041","TcoF: class HC","Vpr (HIV-1) binding protein","Others","0"
VPS25,"22803","ENSG00000131475","TcoF: class 2","ESCRT-II complex subunit VPS25","Others","0"
VPS36,"54904","ENSG00000136100","TcoF: class 3","Vacuolar protein-sorting-associated protein 36","Others","0"
WAC,"25937","ENSG00000095787","TcoF: class HC","WW domain-containing adapter protein with coiled-coil","WW","0"
WASL,"126374","ENSG00000106299","TcoF: class 3","Neural Wiskott-Aldrich syndrome protein","Others","0"
WBP2,"23558","ENSG00000132471","NA","WW domain-binding protein 2","WW","0"
WBP2NL,"164684","ENSG00000183066","NA","Postacrosomal sheath WW domain-binding protein","Others","0"
WBSCR22,"114049","ENSG00000071462?","TcoF: class 3","Williams-Beuren syndrome chromosome region 22","Others","0"
WDR5,"56252","ENSG00000196363","TcoF: class 2","WD repeat-containing protein 5","WD","15"
WDR61,"10138","ENSG00000140395","TcoF: class HC","WD repeat-containing protein 61","WD","0"
WDR75,"7529","ENSG00000115368","TcoF: class 3","WD repeat-containing protein 75","Others","0"
WDR77,"10413","ENSG00000116455","TcoF: class HC","Testis tissue sperm-binding protein Li 44a","WD","0"
WDTC1,"170261","ENSG00000142784","TcoF: class 3","WD and tetratricopeptide repeats protein 1","WD","0"
WHSC1L1,"54904","ENSG00000147548?","TcoF: class 3","Wolf-Hirschhorn syndrome candidate 1-like 1","Others","0"
WNT3A,"89780","ENSG00000154342","NA","Protein Wnt-3a","Others","2"
WNT4,"54361","ENSG00000162552","NA","Protein Wnt","Others","0"
WTIP,"100293516","ENSG00000142279","TcoF: class 3","Wilms tumor protein 1-interacting protein","Others","0"
WWC1,"83637","ENSG00000113645","TcoF: class HC","Protein KIBRA","WW","0"
WWOX,"55249","ENSG00000186153","TcoF: class 2","WW domain-containing oxidoreductase","WW","0"
WWP1,"26574","ENSG00000123124","TcoF: class HC","NEDD4-like E3 ubiquitin-protein ligase WWP1","WW","0"
WWP2,"25","ENSG00000198373","NA","NEDD4-like E3 ubiquitin-protein ligase WWP2","WW","0"
WWTR1,"137735","ENSG00000018408","NA","WW domain-containing transcription regulator protein 1","WW","3"
XIAP,"57178","ENSG00000101966","TcoF: class 2","E3 ubiquitin-protein ligase XIAP","Others","0"
XPO1,"7750","ENSG00000082898","TcoF: class 2","Exportin-1","Others","0"
XRCC6,"2547","ENSG00000196419","NA","ATP-dependent DNA helicase 2 subunit 1","Others","0"
XRN2,"10771","ENSG00000088930","TcoF: class 2","5'-3' exoribonuclease 2","Others","10"
YAF2,"29777","ENSG00000015153","NA","YY1 associated factor 2, isoform CRA_g","Others","0"
YAP1,"60","ENSG00000137693","NA","Transcriptional coactivator YAP1","Others","29"
YEATS2,"55689","ENSG00000163872","NA","YEATS domain-containing protein 2","Others","0"
YLPM1,"27332","ENSG00000119596","TcoF: class 2","YLP motif-containing protein 1","Others","0"
YWHAB,"81","ENSG00000166913","TcoF: class HC","14-3-3 protein beta/alpha","Others","0"
YY1AP1,"9406","ENSG00000163374","TcoF: class 2","YY1-associated protein 1","Others","0"
ZCCHC12,"166","ENSG00000174460","TcoF: class HC","Zinc finger CCHC domain-containing protein 12","Zinc finger","0"
ZCCHC18,"644353","ENSG00000166707","NA","Zinc finger CCHC domain-containing protein 18","Zinc finger","0"
ZMIZ1,"154","ENSG00000108175","TcoF: class 3","Zinc finger MIZ domain-containing protein 1","zf-MIZ","3"
ZMIZ2,"87","ENSG00000122515","NA","Zinc finger MIZ domain-containing protein 2","zf-MIZ","0"
ZMYM2,"57763","ENSG00000121741","TcoF: class 3","Zinc finger MYM-type protein 2","Zinc finger","2"
ZMYM5,"9049","ENSG00000132950","TcoF: class 2","Zinc finger MYM-type protein 5","Zinc finger","0"
ZMYND11,"84164","ENSG00000015171","TcoF: class 3","Zinc finger MYND domain-containing protein 11","Zinc finger","7"
ZMYND8,"84962","ENSG00000101040","TcoF: class HC","Protein kinase C-binding protein 1","Zinc finger","11"
ZNF451,"26036","ENSG00000112200","NA","E3 SUMO-protein ligase ZNF451","Zinc finger","0"
ZNF593,"51042","ENSG00000142684","NA","Zinc finger protein 593","Zinc finger","0"
ZNF638,"10973","ENSG00000075292","TcoF: class 3","Zinc finger protein 638","Zinc finger","0"
ZNF703,"80139","ENSG00000183779","NA","Zinc finger protein 703","Zinc finger","0"
ZRANB2,"92552","ENSG00000132485","TcoF: class 3","Zinc finger Ran-binding domain-containing protein 2","Others","0"

## Sheet: PRRC2C
TcoF,"Gene ID","Ensembl","Class","Name","Family","ChIP-seq num"
TDRD3,"8914","ENSG00000083544","TcoF: class HC","Tudor domain-containing protein 3","Others","1"
TLE3,"117854","ENSG00000140332","TcoF: class 3","Transducin-like enhancer protein 3","Transducin","14"
TOP1,"116447","ENSG00000198900","NA","DNA topoisomerase 1","Other_CRF","9"
TRIM22,"9325","ENSG00000132274","TcoF: class HC","E3 ubiquitin-protein ligase TRIM22","Tripartite motif","10"
TRIM24,"8295","ENSG00000122779","TcoF: class HC","Tripartite motif-containing 24, isoform CRA_a","Tripartite motif","19"
TRIM25,"7329","ENSG00000121060","TcoF: class HC","E3 ubiquitin/ISG15 ligase TRIM25","Tripartite motif","8"
TRIM28,"51592","ENSG00000130726","NA","Transcription intermediary factor 1-beta","Tripartite motif","70"
TRRAP,"23376","ENSG00000196367","TcoF: class HC","Transformation/transcription domain-associated protein","Others","3"
USP7,"51322","ENSG00000187555","TcoF: class HC","Ubiquitin carboxyl-terminal hydrolase 7","Others","7"
WDR5,"56252","ENSG00000196363","TcoF: class 2","WD repeat-containing protein 5","WD","15"
WWTR1,"137735","ENSG00000018408","NA","WW domain-containing transcription regulator protein 1","WW","3"
XRN2,"10771","ENSG00000088930","TcoF: class 2","5'-3' exoribonuclease 2","Others","10"
YAP1,"60","ENSG00000137693","NA","Transcriptional coactivator YAP1","Others","29"
ZMIZ1,"154","ENSG00000108175","TcoF: class 3","Zinc finger MIZ domain-containing protein 1","zf-MIZ","3"
ZMYND8,"84962","ENSG00000101040","TcoF: class HC","Protein kinase C-binding protein 1","Zinc finger","11"

## Sheet: CAPNS1
TcoF,"Gene ID","Ensembl","Class","Name","Family","ChIP-seq num"
ARRB1,"56970","ENSG00000137486","TcoF: class HC","Beta-arrestin-1","Others","9"
ASF1A,"11177","ENSG00000111875","TcoF: class 2","Histone chaperone ASF1A","Others","1"
ASH2L,"602","ENSG00000129691","NA","Set1/Ash2 histone methyltransferase complex subunit ASH2","Others","7"
ASXL1,"55814","ENSG00000171456","NA","Polycomb group protein ASXL1","Others","2"
AUTS2,"8945","ENSG00000158321","TcoF: class 1","Autism susceptibility gene 2 protein","Others","2"
BCL3,"23774","ENSG00000069399","NA","B-cell lymphoma 3 protein","BCL","5"
BCOR,"648","ENSG00000183337","TcoF: class HC","BCL-6 corepressor","Other_Co-activator/repressors","12"
BMI1,"8896","ENSG00000168283","TcoF: class HC","Polycomb complex protein BMI-1","Others","31"
BPTF,"9044","ENSG00000171634","NA","Nucleosome-remodeling factor subunit BPTF","Bromodomain","3"
BRCA1,"10384","ENSG00000012048","NA","Breast cancer type 1 susceptibility protein","Others","24"
BRD1,"10438","ENSG00000100425","NA","Bromodomain-containing protein 1","Bromodomain","5"
BRD2,"1191","ENSG00000204256","TcoF: class 1","Bromodomain-containing protein 2","Bromodomain","35"
BRD3,"23019","ENSG00000169925","TcoF: class 1","Bromodomain-containing protein 3","Bromodomain","24"
BRD4,"708","ENSG00000141867","TcoF: class HC","Bromodomain-containing protein 4","Bromodomain","520"
BRD7,"57658","ENSG00000166164","TcoF: class HC","Bromodomain-containing protein 7","Bromodomain","5"
CBFA2T2,"23466","ENSG00000078699","TcoF: class HC","Protein CBFA2T2","Others","4"
CBFA2T3,"23492","ENSG00000129993","TcoF: class HC","Protein CBFA2T3","Others","3"
CBX1,"55536","ENSG00000108468","TcoF: class 2","Chromobox protein homolog 1","Others","4"
CBX3,"57332","ENSG00000122565","TcoF: class HC","Chromobox protein homolog 3","Chromobox","16"
CBX4,"57805","ENSG00000141582","TcoF: class HC","E3 SUMO-protein ligase CBX4","Chromobox","2"
CBX5,"11007","ENSG00000094916","TcoF: class HC","Chromobox protein homolog 5","Chromobox","11"
CBX6,"595","ENSG00000183741","TcoF: class HC","Chromobox protein homolog 6","Chromobox","2"
CBX8,"8812","ENSG00000141570","TcoF: class HC","Chromobox protein homolog 8","Chromobox","10"
CC2D1A,"85457","ENSG00000132024","TcoF: class 3","Coiled-coil and C2 domain-containing protein 1A","Others","1"
CDC73,"80279","ENSG00000134371","TcoF: class HC","Parafibromin","Others","1"
CDK12,"1022","ENSG00000167258","TcoF: class HC","Cyclin-dependent kinase 12","Cyclin","3"
CDK2,"55636","ENSG00000123374","TcoF: class 2","Cyclin-dependent kinase 2","Cyclin","6"
CDK7,"80184","ENSG00000134058","TcoF: class HC","Cell division protein kinase 7","Cyclin","13"
CDK8,"1111","ENSG00000132964","TcoF: class 2","Cyclin-dependent kinase 8","Cyclin","26"
CDK9,"124359","ENSG00000136807","NA","Cyclin-dependent kinase 9","Cyclin","57"
CHD1,"57680","ENSG00000153922","NA","Chromodomain-helicase-DNA-binding protein 1","CHD","30"
CHD4,"4261","ENSG00000111642","NA","Chromodomain-helicase-DNA-binding protein 4","CHD","16"
CHD7,"55352","ENSG00000171316","TcoF: class 2","Chromodomain-helicase-DNA-binding protein 7","CHD","20"
CHD8,"1387","ENSG00000100888","NA","Chromodomain-helicase-DNA-binding protein 8","CHD","13"
CNOT3,"28991","ENSG00000088038","TcoF: class 3","CCR4-NOT transcription complex subunit 3","CCR4-NOT","3"
CREBBP,"1630","ENSG00000005339","NA","CREB-binding protein","CREB","33"
CSNK2A1,"1500","ENSG00000101266","TcoF: class 2","Casein kinase II subunit alpha","Casein","2"
CTBP1,"9646","ENSG00000159692","TcoF: class HC","C-terminal-binding protein 1","Others","11"
CTBP2,"51523","ENSG00000175029","TcoF: class HC","C-terminal-binding protein 2","Others","9"
CTNNB1,"51339","ENSG00000168036","TcoF: class HC","Catenin beta-1","Casein","15"
CXXC1,"7913","ENSG00000154832","NA","CXXC-type zinc finger protein 1","Others","5"
DAXX,"79039","ENSG00000204209","TcoF: class HC","Daxx","Other_CRF","4"
DDX20,"1786","ENSG00000064703","NA","Probable ATP-dependent RNA helicase DDX20","RNA helicase","5"
DDX5,"9093","ENSG00000108654","TcoF: class HC","Probable ATP-dependent RNA helicase DDX5","RNA helicase","4"
DEK,"1789","ENSG00000124795","NA","Protein DEK","Other_CRF","4"
DNMT3B,"27161","ENSG00000088305","TcoF: class 1","DNA methyltransferase 3 beta","DNA_methylase","17"
DPF1,"1810","ENSG00000011332","NA","Zinc finger protein neuro-d4","DPF","4"
DPF2,"10589","ENSG00000133884","NA","Zinc finger protein ubi-d4","DPF","6"
DPPA2,"8726","ENSG00000163530","TcoF: class 2","Developmental pluripotency-associated protein 2","Others","1"
EED,"22936","ENSG00000074266","TcoF: class 2","Polycomb protein EED","Others","7"
EGLN2,"56946","ENSG00000269858","TcoF: class 2","Prolyl hydroxylase EGLN2","Others","1"
EHMT2,"55140","ENSG00000204371","TcoF: class HC","Histone-lysine N-methyltransferase EHMT2","Histone lysine methyltransferase","21"
ELL2,"2140","ENSG00000118985","TcoF: class 2","RNA polymerase II elongation factor ELL2","GTF","28"
EP300,"2071","ENSG00000100393","NA","Histone acetyltransferase p300","Others","420"
EP400,"2145","ENSG00000183495","NA","E1A-binding protein p400","Others","6"
EPC1,"644815","ENSG00000120616","TcoF: class HC","Enhancer of polycomb homolog 1","Others","2"
EWSR1,"2263","ENSG00000182944","TcoF: class 2","RNA-binding protein EWS","Others","12"
EZH2,"2275","ENSG00000106462","NA","[Histone H3]-lysine","Others","158"
FGFR1,"404672","ENSG00000077782","TcoF: class 3","Fibroblast growth factor receptor 1","FGF","2"
FUS,"2957","ENSG00000089280","NA","RNA-binding protein FUS","Others","5"
GPS2,"3304","ENSG00000132522","TcoF: class 1","G protein pathway suppressor 2","Others","1"
GTF2B,"3020","ENSG00000137947","TcoF: class 2","Transcription initiation factor IIB","GTF","17"
GTF2F1,"6596","ENSG00000125651","NA","General transcription factor IIF subunit 1","GTF","11"
HCFC1,"8841","ENSG00000172534","TcoF: class HC","Host cell factor 1","Others","18"
HDAC1,"10014","ENSG00000116478","TcoF: class HC","Histone deacetylase","Histone deacetylase","25"
HDAC2,"10614","ENSG00000196591","TcoF: class HC","Histone deacetylase 2","Histone deacetylase","56"
HDAC3,"124790","ENSG00000171720","TcoF: class HC","Histone deacetylase 3","Histone deacetylase","10"
HDAC4,"55662","ENSG00000068024","TcoF: class HC","Histone deacetylase 4","Histone deacetylase","1"
HDAC6,"10114","ENSG00000094631","TcoF: class 2","Histone deacetylase 6","Histone deacetylase","11"
HDAC8,"3006","ENSG00000147099","TcoF: class 2","Histone deacetylase","Histone deacetylase","6"
HDGF,"3183","ENSG00000143321","NA","Hepatoma-derived growth factor","Others","9"
HEXIM1,"3009","ENSG00000186834","TcoF: class HC","Protein HEXIM1","Others","12"
HIRA,"3181","ENSG00000100084","TcoF: class 2","Protein HIRA","Others","8"
HLTF,"3192","ENSG00000071794","NA","Helicase-like transcription factor","Others","1"
HMGB1,"8518","ENSG00000189403","TcoF: class HC","High mobility group protein B1","HMG","2"
HMGN3,"100130086","ENSG00000118418","TcoF: class 2","High mobility group nucleosome-binding domain-containing protein 3","Others","1"
HNRNPUL1,"27336","ENSG00000105323","TcoF: class 2","Heterogeneous nuclear ribonucleoprotein U-like protein 1","Others","2"
ING5,"3728","ENSG00000168395","TcoF: class HC","Inhibitor of growth protein 5","ING","1"
JMJD1C,"202559","ENSG00000171988","TcoF: class 3","Probable JmjC domain-containing histone demethylation protein 2C","Other_CRF","8"
JMJD6,"84787","ENSG00000070495","TcoF: class 2","Bifunctional arginine demethylase and lysyl-hydroxylase JMJD6","Others","11"
KAT2B,"23081","ENSG00000114166","TcoF: class HC","Histone acetyltransferase KAT2B","Lysine acetyltransferase","12"
KDM1A,"55915","ENSG00000004487","TcoF: class HC","Lysine-specific histone demethylase","Lysine demethylase","67"
KDM2B,"10765","ENSG00000089094","NA","Lysine-specific demethylase 2B","Lysine demethylase","20"
KDM3A,"8861","ENSG00000115548","TcoF: class HC","Lysine-specific demethylase 3A","Lysine demethylase","5"
KDM3B,"23633","ENSG00000120733","TcoF: class 3","Lysine-specific demethylase 3B","Lysine demethylase","2"
KDM4A,"123169","ENSG00000066135","TcoF: class HC","Lysine-specific demethylase 4A","Lysine demethylase","5"
KDM4B,"9516","ENSG00000127663","TcoF: class 2","Lysine-specific demethylase 4B","Lysine demethylase","4"
KDM4C,"3965","ENSG00000107077","TcoF: class HC","Lysine-specific demethylase 4C","Lysine demethylase","5"
KDM5B,"7403","ENSG00000117139","NA","Lysine-specific demethylase 5B","Lysine demethylase","59"
KDM5C,"80853","ENSG00000126012","NA","Lysine-specific demethylase 5C","Lysine demethylase","8"
KDM6A,"4297","ENSG00000147050","NA","Lysine-specific demethylase 6A","Lysine demethylase","9"
KDM6B,"29995","ENSG00000132510","TcoF: class 3","Lysine-specific demethylase 6B","Lysine demethylase","5"
LDB1,"9404","ENSG00000198728","TcoF: class HC","LIM domain-binding protein 1","LIM","4"
LEO1,"10459","ENSG00000166477","TcoF: class HC","RNA polymerase-associated protein LEO1","Others","7"
LMO1,"81857","ENSG00000166407","TcoF: class 1","Rhombotin-1","LIM","4"
LMO2,"9443","ENSG00000135363","TcoF: class 1","Rhombotin-2","LIM","12"
MBTD1,"80306","ENSG00000011258","TcoF: class 3","MBT domain-containing protein 1","Others","1"
MED1,"9440","ENSG00000125686","TcoF: class HC","Mediator of RNA polymerase II transcription subunit 1","Mediator complex","190"
MED12,"9412","ENSG00000184634","TcoF: class HC","Mediator of RNA polymerase II transcription subunit 12","Mediator complex","13"
MED26,"4300","ENSG00000105085","NA","Mediator complex subunit 26","Mediator complex","4"
MEN1,"92140","ENSG00000133895","TcoF: class HC","Menin","Others","12"
MKL1,"57591","ENSG00000196588","TcoF: class HC","megakaryoblastic leukemia (translocation) 1","Others","2"
MKL2,"57496","ENSG00000186260","TcoF: class 1","Phosphatase and actin regulator","Others","4"
MLLT1,"4302","ENSG00000130382","NA","Protein ENL","GTF","9"
MTOR,"4851","ENSG00000198793","TcoF: class 1","Non-specific serine/threonine protein kinase","Others","2"
NIPBL,"25926","ENSG00000164190","TcoF: class HC","Nipped-B-like protein","Others","39"
NOTCH1,"55023","ENSG00000148400","TcoF: class 1","Neurogenic locus notch homolog protein 1","Notch","25"
NPAT,"54623","ENSG00000149308","TcoF: class HC","Protein NPAT","Nuclear coactivator","4"
OGT,"84875","ENSG00000147162","TcoF: class HC","UDP-N-acetylglucosamine--peptide N-acetylglucosaminyltransferase 110 kDa subunit","Others","5"
ORC2,"5111","ENSG00000115942","TcoF: class 2","Origin recognition complex subunit 2","Others","2"
PAF1,"22976","ENSG00000006712","TcoF: class HC","RNA polymerase II-associated factor 1 homolog","Others","29"
PCGF1,"5252","ENSG00000115289","TcoF: class 2","Polycomb group RING finger protein 1","PCGF","4"
PHF2,"55011","ENSG00000197724","TcoF: class HC","Lysine-specific demethylase PHF2","PHF","2"
PHF20,"84844","ENSG00000025293","NA","PHD finger protein 20","PHF","2"
PHF21A,"5300","ENSG00000135365","TcoF: class HC","PHD finger protein 21A","PHF","2"
PHF8,"8544","ENSG00000172943","TcoF: class HC","Histone lysine demethylase PHF8","PHF","21"
PHIP,"5534","ENSG00000146247","TcoF: class 1","PH-interacting protein","Others","18"
PML,"10623","ENSG00000140464","NA","Protein PML","Others","14"
POLR2A,"5450","ENSG00000181222","NA","DNA-directed RNA polymerase II subunit RPB1","POLR","8"
PRAME,"6197","ENSG00000185686","TcoF: class 1","Melanoma antigen preferentially-expressed in tumors","Others","1"
PRKCQ,"9125","ENSG00000065675","TcoF: class 1","Protein kinase C","Others","8"
PRKDC,"11168","ENSG00000253729","TcoF: class HC","DNA-dependent protein kinase catalytic subunit","Others","8"
PRMT1,"5701","ENSG00000126457","TcoF: class 2","Protein arginine N-methyltransferase 1","Arginine methyltransferase","4"
PRMT5,"5702","ENSG00000100462","TcoF: class 2","Protein arginine N-methyltransferase 5","Arginine methyltransferase","1"
PSIP1,"29108","ENSG00000164985","TcoF: class HC","PC4 and SFRS1-interacting protein","Others","3"
PYGO2,"57826","ENSG00000163348","NA","Pygopus homolog 2","Others","4"
RAD21,"64783","ENSG00000164754","TcoF: class HC","Double-strand-break repair protein rad21 homolog","Others","216"
RB1,"5994","ENSG00000139687","NA","Retinoblastoma-associated protein","Other_Co-activator/repressors","26"
RBBP5,"84934","ENSG00000117222","TcoF: class 2","Retinoblastoma-binding protein 5","RBBP","12"
RBFOX2,"11030","ENSG00000100320","TcoF: class HC","RNA-binding protein fox-1 homolog 2","Others","3"
RBL1,"6233","ENSG00000080839","TcoF: class 2","Retinoblastoma-like protein 1","Other_Co-activator/repressors","1"
RBM39,"6241","ENSG00000131051","TcoF: class 2","RNA-binding protein 39","RNA binding protein","4"
RING1,"6045","ENSG00000204227","TcoF: class HC","E3 ubiquitin-protein ligase RING1","Ring finger protein","4"
RNF2,"55197","ENSG00000121481","TcoF: class HC","E3 ubiquitin-protein ligase RING2","Ring finger protein","55"
RUNX1T1,"9667","ENSG00000079102","NA","Protein CBFA2T1","Others","19"
RUVBL1,"10284","ENSG00000175792","TcoF: class 2","RuvB-like 1","Other_CRF","5"
RYBP,"8819","ENSG00000163602","NA","RING1 and YY1-binding protein","Others","4"
SAFB,"59343","ENSG00000160633","TcoF: class 2","Scaffold attachment factor B1","Others","2"
SAP30,"22955","ENSG00000164105","NA","Histone deacetylase complex subunit SAP30","SAP","7"
SETD1A,"6446","ENSG00000099381","TcoF: class 2","Histone-lysine N-methyltransferase SETD1A","SET","3"
SIN3A,"8631","ENSG00000169375","TcoF: class HC","Paired amphipathic helix protein Sin3a","Other_CRF","35"
SIN3B,"10174","ENSG00000127511","TcoF: class 3","Paired amphipathic helix protein Sin3b","Others","6"
SIRT1,"22938","ENSG00000096717","TcoF: class HC","NAD-dependent protein deacetylase sirtuin-1","Sirtuin","6"
SKI,"390598","ENSG00000157933","NA","Ski oncogene","SKI","9"
SMARCA4,"56916","ENSG00000127616","NA","SWI/SNF related, matrix associated, actin dependent regulator of chromatin, subfamily a, member 4","SWI/SNF","132"
SMARCB1,"6603","ENSG00000099956","NA","SWI/SNF-related matrix-associated actin-dependent regulator of chromatin subfamily B member 1","SWI/SNF","12"
SND1,"26039","ENSG00000197157","TcoF: class 3","Staphylococcal nuclease domain-containing protein 1","Others","4"
SRC,"6756","ENSG00000197122","TcoF: class 3","Proto-oncogene tyrosine-protein kinase Src","Others","10"
SS18,"6399","ENSG00000141380","TcoF: class 1","Protein SSXT","SS18","15"
SSU72,"22954","ENSG00000160075","TcoF: class 1","RNA polymerase II subunit A C-terminal domain phosphatase SSU72","Others","1"
STAG1,"257397","ENSG00000118007","TcoF: class 2","Cohesin subunit SA-1","Others","62"
SUMO1,"6850","ENSG00000116030","TcoF: class HC","Small ubiquitin-related modifier 1","Others","20"
SUPT5H,"10474","ENSG00000196235","TcoF: class HC","Transcription elongation factor SPT5","SUPT","27"
SUZ12,"23435","ENSG00000178691","TcoF: class 2","Polycomb protein SUZ12","Others","58"
TAF1,"6884","ENSG00000147133","NA","Transcription initiation factor TFIID subunit 1","TATA-box","27"
TAF3,"6907","ENSG00000165632","TcoF: class HC","Transcription initiation factor TFIID subunit 3","TATA-box","4"
TAF7,"10915","ENSG00000178913","TcoF: class HC","Transcription initiation factor TFIID subunit 7","TATA-box","7"
TAF9B,"81550","ENSG00000187325","TcoF: class HC","Transcription initiation factor TFIID subunit 9B","TATA-box","2"
TARDBP,"96764","ENSG00000120948","TcoF: class 2","TAR DNA-binding protein 43","Others","10"
TBL1X,"54997","ENSG00000101849","TcoF: class HC","F-box-like/WD repeat-containing protein TBL1X","Transducin","2"
TBL1XR1,"7040","ENSG00000177565","TcoF: class HC","F-box-like/WD repeat-containing protein TBL1XR1","Transducin","8"
TBP,"26053","ENSG00000112592","TcoF: class 1","TATA-box-binding protein","TATA-box","25"
TDG,"7091","ENSG00000139372","TcoF: class 2","G/T mismatch-specific thymine DNA glycosylase","Others","0"
TDP2,"10318","ENSG00000111802","TcoF: class 2","Tyrosyl-DNA phosphodiesterase 2","Others","0"
TDRD3,"8914","ENSG00000083544","TcoF: class HC","Tudor domain-containing protein 3","Others","1"
TERF2IP,"84629","ENSG00000166848","TcoF: class 2","Telomeric repeat-binding factor 2-interacting protein 1","Others","0"
TESC,"114609","ENSG00000088992","TcoF: class HC","Calcineurin B homologous protein 3","Others","0"
TFB2M,"7141","ENSG00000162851","NA","Dimethyladenosine transferase 2, mitochondrial","Others","0"
TGFB1,"7088","ENSG00000105329","TcoF: class HC","Transforming growth factor beta-1 proprotein","Others","0"
TGFB1I1,"7335","ENSG00000140682","TcoF: class 1","Transforming growth factor beta-1-induced transcript 1 protein","Others","0"
TGS1,"81559","ENSG00000137574","TcoF: class 2","Trimethylguanosine synthase","Others","0"
THOC5,"7089","ENSG00000100296","TcoF: class HC","THO complex subunit 5 homolog","Others","0"
THRAP3,"79155","ENSG00000054118","TcoF: class HC","Thyroid hormone receptor-associated protein 3","Thyroid hormone receptor","2"
THRSP,"23650","ENSG00000151365","TcoF: class 2","Thyroid hormone-inducible hepatic protein","Others","0"
TIAL1,"66008","ENSG00000151923","TcoF: class 3","Nucleolysin TIAR","Others","0"
TIMELESS,"8658","ENSG00000111602","TcoF: class HC","Protein timeless homolog","Others","0"
TIRAP,"7136","ENSG00000150455","TcoF: class HC","Toll/interleukin-1 receptor domain-containing adapter protein","Others","0"
TLE1,"94241","ENSG00000196781","TcoF: class HC","Transducin-like enhancer protein 1","Transducin","0"
TLE2,"7175","ENSG00000065717","TcoF: class HC","Transducin-like enhancer protein 2","Transducin","0"
TLE3,"117854","ENSG00000140332","TcoF: class 3","Transducin-like enhancer protein 3","Transducin","14"
TLE4,"9321","ENSG00000106829","TcoF: class 2","Transducin-like enhancer protein 4","Transducin","0"
TNIP1,"64061","ENSG00000145901","TcoF: class 2","TNFAIP3-interacting protein 1","Others","0"
TNIP2,"7189","ENSG00000168884","TcoF: class HC","TNFAIP3-interacting protein 2","Others","0"
TNKS,"10221","ENSG00000173273","TcoF: class HC","Poly [ADP-ribose] polymerase tankyrase-1","Others","0"
TNNI2,"57761","ENSG00000130598","TcoF: class HC","Troponin I, fast skeletal muscle","Others","0"
TNP1,"10766","ENSG00000118245","NA","Spermatid nuclear transition protein 1","Other_CRF","0"
TNRC18,"7289","ENSG00000182095","TcoF: class 2","Trinucleotide repeat-containing gene 18 protein","Others","0"
TOB1,"9319","ENSG00000141232","TcoF: class 3","Protein Tob1","Others","0"
TOB2,"4796","ENSG00000183864","NA","Protein Tob2","Others","0"
TONSL,"7150","ENSG00000160949","NA","Tonsoku-like protein","Others","0"
TOP1,"116447","ENSG00000198900","NA","DNA topoisomerase 1","Other_CRF","9"
TOP1MT,"10210","ENSG00000184428","NA","DNA topoisomerase I","Other_CRF","0"
TOPORS,"7158","ENSG00000197579","NA","E3 ubiquitin-protein ligase Topors","Others","0"
TP53BP1,"10626","ENSG00000067369","NA","TP53-binding protein 1","Others","0"
TP53INP1,"10346","ENSG00000164938","TcoF: class HC","Tumor protein p53-inducible nuclear protein 1","Others","0"
TPR,"8805","ENSG00000047410","TcoF: class HC","Nucleoprotein TPR","Others","0"
TRADD,"7205","ENSG00000102871","TcoF: class 3","Tumor necrosis factor receptor type 1-associated DEATH domain protein","Others","0"
TRAF6,"7706","ENSG00000175104","TcoF: class HC","TNF receptor-associated factor 6","Others","0"
TRAK1,"10628","ENSG00000182606","TcoF: class 3","Trafficking kinesin-binding protein 1","Others","0"
TRAK2,"7321","ENSG00000115993","TcoF: class 3","Trafficking kinesin-binding protein 2","Others","0"
TRAPPC2,"9099","ENSG00000196459","TcoF: class 1","Trafficking protein particle complex subunit 2","Others","0"
TRIB1,"4591","ENSG00000173334","TcoF: class HC","Tribbles homolog 1","Others","0"
TRIB3,"81603","ENSG00000101255","TcoF: class HC","Tribbles homolog 3","Others","0"
TRIM11,"55787","ENSG00000154370","TcoF: class 2","E3 ubiquitin-protein ligase TRIM11","Tripartite motif","0"
TRIM16,"5987","ENSG00000221926","NA","Tripartite motif-containing protein 16","Tripartite motif","0"
TRIM22,"9325","ENSG00000132274","TcoF: class HC","E3 ubiquitin-protein ligase TRIM22","Tripartite motif","10"
TRIM24,"8295","ENSG00000122779","TcoF: class HC","Tripartite motif-containing 24, isoform CRA_a","Tripartite motif","19"
TRIM25,"7329","ENSG00000121060","TcoF: class HC","E3 ubiquitin/ISG15 ligase TRIM25","Tripartite motif","8"
TRIM27,"10155","ENSG00000204713","NA","Zinc finger protein RFP","Tripartite motif","0"
TRIM28,"51592","ENSG00000130726","NA","Transcription intermediary factor 1-beta","Tripartite motif","70"
TRIM29,"7295","ENSG00000137699","TcoF: class 2","Tripartite motif-containing protein 29","Tripartite motif","0"
TRIM32,"55031","ENSG00000119401","TcoF: class 1","E3 ubiquitin-protein ligase TRIM32","Tripartite motif","0"
TRIM33,"7251","ENSG00000197323","NA","E3 ubiquitin-protein ligase TRIM33","Tripartite motif","0"
TRIM37,"7332","ENSG00000108395","TcoF: class HC","E3 ubiquitin-protein ligase TRIM37","Tripartite motif","0"
TRIM5,"9205","ENSG00000132256","TcoF: class 1","Tripartite motif-containing protein 5","Tripartite motif","0"
TRIM6,"7322","ENSG00000121236","TcoF: class 3","TRIM6 protein","Tripartite motif","0"
TRIM8,"7334","ENSG00000171206","TcoF: class HC","E3 ubiquitin-protein ligase TRIM8","Tripartite motif","0"
TRIP11,"9039","ENSG00000100815","TcoF: class 2","Thyroid receptor-interacting protein 11","Thyroid hormone receptor","0"
TRIP13,"7323","ENSG00000071539","TcoF: class 3","Pachytene checkpoint protein 2 homolog","Thyroid hormone receptor","2"
TRIP4,"63893","ENSG00000103671","TcoF: class HC","Activating signal cointegrator 1","Thyroid hormone receptor","0"
TRIP6,"7337","ENSG00000087077","TcoF: class 3","Thyroid receptor-interacting protein 6","Thyroid hormone receptor","0"
TRRAP,"23376","ENSG00000196367","TcoF: class HC","Transformation/transcription domain-associated protein","Others","3"
TSG101,"8458","ENSG00000074319","NA","Tumor susceptibility gene 101 protein","Others","0"
TSPYL2,"7311","ENSG00000184205","TcoF: class 2","Testis-specific Y-encoded-like protein 2","Others","0"
TTC21B,"86","ENSG00000123607","TcoF: class 2","Tetratricopeptide repeat protein 21B","Others","0"
TTF2,"8433","ENSG00000116830","NA","Transcription termination factor 2","Others","2"
TULP3,"7314","ENSG00000078246","TcoF: class 2","Tubby-related protein 3","Tub","0"
TXLNG,"7316","ENSG00000086712","TcoF: class 2","Gamma-taxilin","Others","0"
TXN,"7320","ENSG00000136810","TcoF: class 2","Thioredoxin","Others","0"
TXNIP,"9736","ENSG00000265972","TcoF: class 3","Thioredoxin-interacting protein","Others","0"
UBA3,"23304","ENSG00000144744","TcoF: class 2","NEDD8-activating enzyme E1 catalytic subunit","Others","0"
UBA52,"51377","ENSG00000221983","TcoF: class 2","60S ribosomal protein L40","Others","0"
UBB,"27005","ENSG00000170315","TcoF: class 2","Polyubiquitin-B","Others","0"
UBC,"51442","ENSG00000150991","TcoF: class 2","Polyubiquitin-C","Others","0"
UBE2B,"84313","ENSG00000119048","TcoF: class 2","Ubiquitin-conjugating enzyme E2 B","Others","0"
UBE2D1,"245806","ENSG00000072401","TcoF: class 3","Ubiquitin-conjugating enzyme E2D 1","Others","0"
UBE2D2,"389136","ENSG00000131508","TcoF: class 3","Ubiquitin-conjugating enzyme E2 D2","Others","0"
UBE2D3,"9686","ENSG00000109332","TcoF: class 3","Ubiquitin-conjugating enzyme E2 D3","Others","0"
UBE2I,"29128","ENSG00000103275","TcoF: class HC","SUMO-conjugating enzyme UBC9","Others","2"
UBE2L3,"51720","ENSG00000185651","TcoF: class HC","Ubiquitin-conjugating enzyme E2L 3, isoform CRA_a","Others","0"
UBE2N,"8725","ENSG00000177889","TcoF: class HC","Ubiquitin-conjugating enzyme E2 N","Others","0"
UBE2O,"9958","ENSG00000175931","TcoF: class HC","","Others","0"
UBE2V1,"51412","ENSG00000244687","TcoF: class 2","Ubiquitin-conjugating enzyme E2 variant 1","Others","0"
UBE3A,"51028","ENSG00000114062","TcoF: class 3","Ubiquitin-protein ligase E3A","Others","0"
UBR2,"11091","ENSG00000024048","TcoF: class 2","E3 ubiquitin-protein ligase UBR2","Others","0"
UCHL5,"51741","ENSG00000116750","TcoF: class 2","Ubiquitin carboxyl-terminal hydrolase","Others","0"
UHRF1,"23326","ENSG00000276043","TcoF: class HC","E3 ubiquitin-protein ligase UHRF1","Others","0"
UIMC1,"7874","ENSG00000087206","TcoF: class HC","BRCA1-A complex subunit RAP80","Others","0"
USP15,"8409","ENSG00000135655","TcoF: class HC","Ubiquitin carboxyl-terminal hydrolase 15","Others","0"
USP16,"7428","ENSG00000156256","TcoF: class HC","Ubiquitin carboxyl-terminal hydrolase 16","Others","0"
USP2,"79913","ENSG00000036672","TcoF: class 2","Ubiquitin carboxyl-terminal hydrolase 2","Others","0"
USP21,"331","ENSG00000143258","TcoF: class 2","Ubiquitin carboxyl-terminal hydrolase 21","Others","0"
USP22,"9730","ENSG00000124422","TcoF: class HC","Ubiquitin carboxyl-terminal hydrolase 22","Others","0"
USP34,"8976","ENSG00000115464","TcoF: class 3","Ubiquitin carboxyl-terminal hydrolase 34","Others","0"
USP47,"93973","ENSG00000170242","TcoF: class 2","Ubiquitin carboxyl-terminal hydrolase 47","Others","0"
USP7,"51322","ENSG00000187555","TcoF: class HC","Ubiquitin carboxyl-terminal hydrolase 7","Others","7"
UTF1,"51008","ENSG00000171794","TcoF: class 1","Undifferentiated embryonic cell transcription factor 1","Others","0"
UTY,"7404","ENSG00000183878","NA","Histone demethylase UTY","Other_CRF","0"
UXT,"79084","ENSG00000126756","TcoF: class HC","Protein UXT","Others","0"
VEGFA,"7422","ENSG00000112715","NA","Vascular endothelial growth factor A","Other_CRF","0"
VGLL1,"7514","ENSG00000102243","TcoF: class 2","Transcription cofactor vestigial-like protein 1","Vestigial like","0"
VGLL2,"114049","ENSG00000170162","TcoF: class 3","Transcription cofactor vestigial-like protein 2","Vestigial like","0"
VGLL3,"84128","ENSG00000206538","TcoF: class 3","Transcription cofactor vestigial-like protein 3","Vestigial like","0"
VGLL4,"23038","ENSG00000144560","TcoF: class 3","Transcription cofactor vestigial-like protein 4","Vestigial like","0"
VHL,"23286","ENSG00000134086","TcoF: class HC","von Hippel-Lindau disease tumor suppressor","Others","0"
VPRBP,"9730","ENSG00000145041","TcoF: class HC","Vpr (HIV-1) binding protein","Others","0"
VPS25,"22803","ENSG00000131475","TcoF: class 2","ESCRT-II complex subunit VPS25","Others","0"
VPS36,"54904","ENSG00000136100","TcoF: class 3","Vacuolar protein-sorting-associated protein 36","Others","0"
WAC,"25937","ENSG00000095787","TcoF: class HC","WW domain-containing adapter protein with coiled-coil","WW","0"
WASL,"126374","ENSG00000106299","TcoF: class 3","Neural Wiskott-Aldrich syndrome protein","Others","0"
WBP2,"23558","ENSG00000132471","NA","WW domain-binding protein 2","WW","0"
WBP2NL,"164684","ENSG00000183066","NA","Postacrosomal sheath WW domain-binding protein","Others","0"
WBSCR22,"114049","ENSG00000071462?","TcoF: class 3","Williams-Beuren syndrome chromosome region 22","Others","0"
WDR5,"56252","ENSG00000196363","TcoF: class 2","WD repeat-containing protein 5","WD","15"
WDR61,"10138","ENSG00000140395","TcoF: class HC","WD repeat-containing protein 61","WD","0"
WDR75,"7529","ENSG00000115368","TcoF: class 3","WD repeat-containing protein 75","Others","0"
WDR77,"10413","ENSG00000116455","TcoF: class HC","Testis tissue sperm-binding protein Li 44a","WD","0"
WDTC1,"170261","ENSG00000142784","TcoF: class 3","WD and tetratricopeptide repeats protein 1","WD","0"
WHSC1L1,"54904","ENSG00000147548?","TcoF: class 3","Wolf-Hirschhorn syndrome candidate 1-like 1","Others","0"
WNT3A,"89780","ENSG00000154342","NA","Protein Wnt-3a","Others","2"
WNT4,"54361","ENSG00000162552","NA","Protein Wnt","Others","0"
WTIP,"100293516","ENSG00000142279","TcoF: class 3","Wilms tumor protein 1-interacting protein","Others","0"
WWC1,"83637","ENSG00000113645","TcoF: class HC","Protein KIBRA","WW","0"
WWOX,"55249","ENSG00000186153","TcoF: class 2","WW domain-containing oxidoreductase","WW","0"
WWP1,"26574","ENSG00000123124","TcoF: class HC","NEDD4-like E3 ubiquitin-protein ligase WWP1","WW","0"
WWP2,"25","ENSG00000198373","NA","NEDD4-like E3 ubiquitin-protein ligase WWP2","WW","0"
WWTR1,"137735","ENSG00000018408","NA","WW domain-containing transcription regulator protein 1","WW","3"
XIAP,"57178","ENSG00000101966","TcoF: class 2","E3 ubiquitin-protein ligase XIAP","Others","0"
XPO1,"7750","ENSG00000082898","TcoF: class 2","Exportin-1","Others","0"
XRCC6,"2547","ENSG00000196419","NA","ATP-dependent DNA helicase 2 subunit 1","Others","0"
XRN2,"10771","ENSG00000088930","TcoF: class 2","5'-3' exoribonuclease 2","Others","10"
YAF2,"29777","ENSG00000015153","NA","YY1 associated factor 2, isoform CRA_g","Others","0"
YAP1,"60","ENSG00000137693","NA","Transcriptional coactivator YAP1","Others","29"
YEATS2,"55689","ENSG00000163872","NA","YEATS domain-containing protein 2","Others","0"
YLPM1,"27332","ENSG00000119596","TcoF: class 2","YLP motif-containing protein 1","Others","0"
YWHAB,"81","ENSG00000166913","TcoF: class HC","14-3-3 protein beta/alpha","Others","0"
YY1AP1,"9406","ENSG00000163374","TcoF: class 2","YY1-associated protein 1","Others","0"
ZCCHC12,"166","ENSG00000174460","TcoF: class HC","Zinc finger CCHC domain-containing protein 12","Zinc finger","0"
ZCCHC18,"644353","ENSG00000166707","NA","Zinc finger CCHC domain-containing protein 18","Zinc finger","0"
ZMIZ1,"154","ENSG00000108175","TcoF: class 3","Zinc finger MIZ domain-containing protein 1","zf-MIZ","3"
ZMIZ2,"87","ENSG00000122515","NA","Zinc finger MIZ domain-containing protein 2","zf-MIZ","0"
ZMYM2,"57763","ENSG00000121741","TcoF: class 3","Zinc finger MYM-type protein 2","Zinc finger","2"
ZMYM5,"9049","ENSG00000132950","TcoF: class 2","Zinc finger MYM-type protein 5","Zinc finger","0"
ZMYND11,"84164","ENSG00000015171","TcoF: class 3","Zinc finger MYND domain-containing protein 11","Zinc finger","7"
ZMYND8,"84962","ENSG00000101040","TcoF: class HC","Protein kinase C-binding protein 1","Zinc finger","11"
ZNF451,"26036","ENSG00000112200","NA","E3 SUMO-protein ligase ZNF451","Zinc finger","0"
ZNF593,"51042","ENSG00000142684","NA","Zinc finger protein 593","Zinc finger","0"
ZNF638,"10973","ENSG00000075292","TcoF: class 3","Zinc finger protein 638","Zinc finger","0"
ZNF703,"80139","ENSG00000183779","NA","Zinc finger protein 703","Zinc finger","0"
ZRANB2,"92552","ENSG00000132485","TcoF: class 3","Zinc finger Ran-binding domain-containing protein 2","Others","0"

[truncated: 58 more sheets: CD99, CDS1, CELSR2, CEP290, CNTN5, DLG2, DUSP10, EIF4B, FANCF, FGFR3, FMN2, GDAP1, ADGRA2, HMOX1, HOXC8, IFI44, IFIT1, IFITM1, IFITM2, ITSN1 …]
