# Supplementary material for: AP-2δ Is the Most Relevant Target of AP-2 Family-Focused Cancer Therapy and Affects Genome Organization
Source: Cells. 2022 Dec 19;11(24):4124. doi: 10.3390/cells11244124 (PMC9776946; doi:10.3390/cells11244124)
Supplement: Supplementary file 1 [file cells-11-04124-s001.zip › Supplementary_File_S4.xlsx]

## Sheet: Suppl.FileS4 Title
	Supplementary File S4 – Summary of within-cancer correlation analysis performed using BioPortal, GEPIA2, CorrelationAnalyzeR and UALCAN.
	For data availability in specific databases, see second spreadsheet.
	Genes are sorted alphabetically.
	Cohort abbreviations were acquired from TCGA.
	Correlation coefficient of at least |0.3| was considered acceptable.
	"+" indicates TFAP2D positively correlated genes while "-" indicates negatively correlated.
	Databases that were used for correlation analysis are abbreviated in brackets:
		GEPIA2 (G2)
		UALCAN (U)
		cBioPortal (cB)
		CorrelationAnalyzeR (cR)
	"Dupl" is the abbreviation of 'duplicates'. If there are no duplicates between databases for specific cancer, there is a statement: "no duplicates (single/two/three database(s))"
	If there are no AP-2d targets in the list of across-database duplicates, the spreadsheet will include "none" word, and the spreadsheet name will include zero in the brackets: "(0)".
	"No such group" indicates that any database found relevant TFAP2D-correlated genes. Such spreadsheets are marked with red.

## Sheet: Data availability
				legend
	the first half of cohorts
	the second half of cohorts

## Sheet: ACC+(G2,U,cB)
AADACL2
AAGAB
ABCA1
ABCB1
ABCC3
ABLIM1
AC000099.1
AC007163.3
AC010492.2
AC011754.1
AC017002.4
AC092669.6
AC093162.5
AC093166.3
ACE2
ACOT13
ACP6
ADAM2
ADAR
ADCY8
ADORA2B
ADRB3
ADSSL1
AE000661.36
AFF1
AGAP5
AGPAT9
AGRP
AHCTF1
AKAP7
AKT1
ALDH7A1
ALDOC
ALKBH5
ALOX12B
ANGPTL1
ANKRD66
ANKS1A
ANO8
AOX1
AP001625.6
APBA2
APELA
API5
APLN
APLN
ARHGAP18
ARHGAP42
ARHGAP5
ARMC12
ARMCX3-AS1
ARNT
ARPP19
ARV1
AS3MT
ATF5
ATF6
ATG2B
ATMIN
ATP6V0A1
ATP6V0A1
ATP8B4
AZGP1
B4GALT3
BAG5
BAMBI
BANF2
BBS10
BBS4
BCL9
BCL9L
BEST4
BMS1P3
BOLA1
BPGM
C14orf147
C14orf169
C14orf4
C14orf43
C15orf41
C16orf52
C17orf39
C18ORF32
C1GALT1
C1orf192
C1orf203
C1orf226
C1orf31
C1orf43
C1orf51
C1orf56
C1ORF68
C1orf9
C1ORF94
C1RL
C2orf68
C3ORF18
C4orf34
C5ORF47
C7orf51
CABP2
CACNG3
CACNG5
CALCOCO2
CAMK2D
CAPN9
CASC4
CBLB
CCDC159
CCDC55
CCDC70
CCDC86
CCDC86
CCDC93
CCL26
CD46
CD55
CDK16
CDKL3
CDKL3
CDKN2B
CDS1
CEACAM22P
CELF4
CES5A
CGRRF1
CHAC1
CHID1
CHRNA2
CHURC1
CISD2
CLCA1
CLCN5
CLDN1
CLDN14
CLDN3
CLEC19A
CNNM2
CNST
COPA
CPLX4
CPSF2
CREB3L4
CREG1
CRTC2
CSNK1G3
CST2
CST5
CSTF2T
CT62
CTB-158E9.2
CTD-2034I21.2
CTD-2318B16.1
CTDP1
CTSF
CTSH
CTXN2
CUL3
CWC25
CXorf57
CYP11A1
CYP4B1
CYP4F2
DCAF5
DCAF8
DDX1
DDX10
DEDD
DEFB4A
DENND1C
DENND4A
DENND4B
DEPDC6
DGCR5
DHRSX
DIS3L
DISP1
DNAH11
DNAJB9
DNAJC16
DNAJC3
DNER
DPAGT1
DUSP16
DUSP3
DYRK1A
EHF
EIF2AK3
EIF3C
ELMOD3
EOLA1
EOLA2
EPB41L3
EPHX1
ERGIC1
ERGIC1
ESR2
EVPLL
FA2H
FADS6
FAH
FAHD2A
FAM117B
FAM46A
FAM49A
FAM63A
FAM71E2
FBXL16
FBXL16
FBXO36
FCN3
FGF12
FHIT
FLAD1
FLJ13197
FLJ33630
FLRT2
FLYWCH1P1
FMO2
FNIP2
FST
GABARAPL1
GABPB2
GALK2
GALNT1
GALNT11
GATA6
GATAD2B
GCC1
GCKR
GCLC
GDAP2
GDF9
GEN1
GJA1
GJB1
GLRX
GLT6D1
GNRH2
GOLGA5
GOLGA8O
GOLM2
GOLPH3L
GPR146
GPR37L1
GPR61
GPR89A
GPRC5C
GPT2
GRAMD1B
GRAMD3
GRHL2
GSKIP
GTF2IRD2B
GTF2IRD2P1
GUCA2A
HAGH
HAO2
HAX1
HCG4P8
HEATR4
HEPH
HEXB
HIF1A
HIPK2
HIST2H2BE
HLA-G
HLA-G
HMGB3P21
HMGB4
HMGCS2
HOXA5
HOXA6
HPRT1
HPS3
HPYR1
HRG
HSD17B6
HSD3B1
HSD3B2
HSD3B2
HSD3B7
HSPA4
HTATIP2
HTR1A
HTR1A
IDE
IGSF8
IL1F10
IL1R1
IL1R2
IL1RL1
IL6R
IMP3
IMPACT
INSIG2
IRF2BP2
IRS1
ISG20
ITGA2
ITIH4
ITIH4
JRKL
JTB
KCMF1
KCNC2
KCNG4
KCNQ1
KDM1B
KDM3A
KDM5C
KIAA0564
KIAA1012
KIAA1737
KIAA1826
KIRREL3
KLF13
KLF4
KRT16P1
KRT16P3
KRT18P32
KRT4
KRT75
KRT84
KRT8P1
LASS2
LCE2A
LCMT2
LHFPL2
LIN52
LINC00469
LINC00523
LINC00592
LINC00608
LINC01512
LINC01777
LINC01845
LINC02396
LOC100134259
LOC100272228
LOC200030
LOC90784
LONRF2
LRIT1
LRP11
LRP11
LRRC37A3
LYSMD1
MAGEA8
MAN1A2
MAN2A2
MAP1LC3B2
MAP3K5
MAPK8IP1
MAPK8IP1
MAPK8IP1P2
MAPT-IT1
MAT2A
MDN1
MERTK
Metazoa_SRP
METTL7B
MGC16275
MICALL2
MIER3
MIPEPP1
MIR1-1HG
MLH3
MMP10
MMP3
MOAP1
MORC4
MORN4
MOSPD1
MPHOSPH6
MPI
MPP7
MRAS
MRPL35
MRPS21
MS4A15
MSANTD4
MSI2
MSI2
MTCP1
MTFP1
MTMR4
MTMR4
MUC17
MXRA7
MYADML2
MYCLP1
MYH6
MYL3
NANOS2
NBPF14
NCOA7
NCRNA00095
NCSTN
NDUFA4L2
NDUFS2
NEBL
NECTIN4
NEDD4L
NEK9
NEU3
NFIL3
NHEJ1
NID1
NIT1
NKAIN1
NLK
NPC1
NR0B1
NR2E3
NR4A2
NRCAM
NRDE2
NSG2
NTMT2
NUDT17
NUS1P3
NYAP1
OAZ2
OAZ3
OBFC2A
OCRL
ODF3L1
OFD1
OLIG3
OPRK1
OR10G4
OR10G9
OR13C3
OR13C3
OR1E2
OR1P1
OR2D3
OR51I2
OR52B6
OR6K3
OR7C1
ORC4L
OTOG
OTUB2
OTUD7B
P4HTM
PAGE4
PAH
PALLD
PAPSS2
PBXIP1
PDE4B
PDE4DIP
PDSS2
PDX1
PDXK
PDXP
PDZD3
PEA15
PEBP4
PEX11B
PEX11B
PEX16
PEX19
PFDN2
PGAP3
PGBD4
PGRMC2
PHAX
PHF2P2
PHGR1
PHRF1
PHYHIP
PI4KB
PIAS2
PIGM
PIGP
PLA2G3
PLA2G4D
PLCL2-AS1
PLD6
PLEKHH1
PLEKHM1
PLEKHM1P
PLP1
PMVK
PNPLA5
PNRC1
POGZ
POLR1A
POLR3C
POLR3GL
POM121L4P
PPOX
PPP1R2P1
PPP1R3E
PRDM15
PRKAR2B
PROX1
PRPF3
PRPSAP1
PRR15
PRRC1
PRSS41
PRSS41
PRSS53
PRUNE
PSMD12
PSMD3
PTCD3
PTGDR2
PTH1R
PTP4A1
PTPN20B
PTPRG
PTS
PYGO2
RAB40A
RAD17P1
RADX
RAET1E
RAET1E
RAPGEF4
RBBP5
RBM16
RBM8A
RBPMSLP
RCCD1
RDH12
RDX
REEP1
REG1A
REG1P
REG3A
RETSAT
RETSAT
RHOBTB2
RHOT1
RLN1
RMND5A
RMND5B
RN7SKP172
RN7SKP75
RNF103
RNF115
RNF141
RNF157
RNF160
RNF181
RNU2-4P
ROBO3
RP11-108M9.3
RP11-128I7.1
RP11-211A18.1
RP11-223J6.2
RP11-286N22.16
RP11-321A17.4
RP11-332J15.3
RP11-347J14.8
RP11-458D21.1
RP11-486O13.2
RP11-49E18.1
RP11-524H19.2
RP11-54A9.1
RP11-631F7.1
RP11-65M17.1
RP11-747H7.1
RP11-883G14.1
RP11-93B14.4
RP11-98L12.2
RP1-229K20.5
RP1-29G21.1
RP13-379L11.1
RP1-37N7.1
RP1-37N7.5
RP4-539M6.18
RP4-675G8.3
RP4-700A9.1
RP5-1051D14.1
RP5-1120P11.4
RP5-1154E9.7
RP5-875O13.1
RPL36P2
RPL7P40
RPRD2
RPRM
RPS6KA3
RPTN
RUNDC1
RXRA
S100A10
SAA4
SAR1B
SASH1
SATB2
SCARNA11
SCGB3A2
SCRN3
SCRT1
SCTR
SDHC
SDK1
SEBOX
SEC11C
SEC11C
SEC22B
SEC61A1
SENP8
SEPT8
SERPINA3
SERPINA3
SERPINA3
SERPINB4
SERPINB9
SETDB1
SH3BGR
SH3PXD2B
SHC1
SHISAL1
SIAE
SIK3
SIRT1
SLC12A2
SLC22A15
SLC22A15
SLC22A4
SLC22A5
SLC25A12
SLC25A17
SLC25A25
SLC26A1
SLC27A2
SLC2A8
SLC2A9
SLC36A2
SLC37A1
SLC38A10
SLC39A1
SLC39A11
SLC39A11
SLC41A2
SLC45A2
SLC46A1
SLC46A1
SLC48A1
SLC4A9
SLC51B
SLC6A19
SLC7A8
SLIT1
SLITRK4
SMC6
SMYD1
SNAPC1
SNCB
SNORA41
SNORA47
SNX10
SNX19
SNX2
SNX24
SNX27
SNX9
SOD1
SOGA3
SORBS1
SORBS2
SORD
SOWAHD
SPAG11B
SPAG11B
SPATA31B1P
SRFBP1
SSR4
ST3GAL5
ST7
ST7-AS2
STAT5B
STEAP4
SUCLG1
SULT1E1
SYBU
SYT7
SYT7
SYVN1
TAB2
TBC1D21
TBC1D4
TBL1X
TBPL2
TBX22
TBX3
TCP10L3
TCTE1
TFB2M
TFR2
TFR2
TGOLN2
THSD4
THSD4
TIMM10B
TJP2
TMC1
TMCO1
TMCO1
TMED10
TMED7-TICAM2
TMED7-TICAM2
TMEM150C
TMEM205
TMEM252
TMEM272
TMEM62
TMOD1
TMPRSS6
TNNT3
TOB1
TOMM40L
TPP1
TREM1
TRIM16L
TRIM38
TRIM45
TRIM69
TRPC7
TSIX
TTC17
TUFT1
TUG1_1
TXNIP
TXNL4A
TYW1
TYW1B
U3
UBAP1L
UBAP2L
UBE2F
UBE2G2
UBE2O
UBE2Q1
UBXN4
UFC1
UNC45A
URGCP
USF1
USP21
USP32
USP39
USP40
USP47
USP47
USP48
USP54
UTP15
VAMP4
VANGL1
VDAC1
VIL1
VPS18
VPS24
VPS39
VPS45
VPS53
WBSCR17
WDR45B
WDR61
WDR7
WDR81
WDR89
WIPI1
WRB
WWC3
YPEL2
Z82214.2
Z98744.3
ZBTB16
ZBTB25
ZBTB44
ZBTB7B
ZC3H12C
ZDHHC9
ZFAND5
ZMPSTE24
ZNF117
ZNF18
ZNF213
ZNF470
ZNF608
ZNF687
ZNF774
ZNHIT2
ZP1

## Sheet: ACC+dupl
APLN
ATP6V0A1
CCDC86
CDKL3
ERGIC1
FBXL16
HLA-G
HSD3B2
HTR1A
ITIH4
LRP11
MAPK8IP1
MSI2
MTMR4
OR13C3
PEX11B
PRSS41
RAET1E
RETSAT
SEC11C
SERPINA3
SLC22A15
SLC39A11
SLC46A1
SPAG11B
SYT7
TFR2
THSD4
TMCO1
TMED7-TICAM2
USP47

## Sheet: ACC+dupl AP-2d targets (2)
ATP6V0A1
CDKL3

## Sheet: ACC-(cB)
ABI1		no duplicates (single database)
ACSL5
ADCY7
ADD3
ADGRG6
AGRN
ARL13B
ART5
ATAD2
B3GNT7
BASP1
BCL2
BMPR1A
BOK
C16ORF74
C18ORF54
C1QL1
CARD9
CASQ2
CAV1
CD248
CDC14A
CDH5
CDH6
CENPV
CEP170
CHMP4B
CLEC9A
CMTM3
CNTRL
COL21A1
COMMD2
CPNE1
CR1L
CRACDL
CSE1L
CTTNBP2NL
CX3CR1
CYGB
CYTL1
DBNDD2
DCLK1
DCLRE1C
DDAH2
DDX27
DEPDC7
DHX35
DIDO1
DNMBP
DNTTIP1
DOCK10
DPM1
DSN1
DYNLRB1
EBF2
EBF3
EFHD1
EHBP1L1
EIF3E
ELFN1
ENG
ERLIN1
ESR1
FAM78A
FFAR4
FGD5
FLI1
FNBP1
FOXN2
FRMD4A
FRZB
FZD6
GAL3ST4
GAPT
GARRE1
GATA2
GFRA1
GIPC3
GJC1
GLUD1
GMIP
GNB4
HAPLN3
HDGF
HHEX
HNRNPH3
HNRNPUL1
HRC
IFT52
IGSF6
INPP5D
ITGA4
ITGA6
ITGB1
JAK2
JMJD1C
KCNK13
KCTD15
KIF20B
KLF12
LILRA1
LILRB1
LIME1
LINC00999
LRRC4B
MBOAT2
MCM8
MGMT
MIS18BP1
MPDZ
MRC2
MTBP
MTG2
MYO7B
NCF1B
NFIA
NFIB
NOTCH1
NOTCH3
OLFML2A
P2RY12
P2RY13
PAFAH1B3
PANK2
PARD6G
PCOLCE2
PDCL
PDE3B
PFDN4
PIK3CG
PIK3R6
PKN3
PLBD1
PLD4
PLEKHG2
PM20D2
PMEPA1
POLE2
POSTN
POU2F2
PPM1M
PPP4R1L
PRELID3B
PREX2
PRKX
PRPF38B
PSIP1
PUM1
PXDC1
RALY
RAMP2-AS1
RAPH1
RASA3
RASSF2
RCAN3
RFTN1
RGS10
RGS18
RHOJ
RINL
RIPPLY3
RNF114
RPL7A
RPS6
S100PBP
SASS6
SCHIP1
SLC2A4RG
SMC3
SMIM43
SNRK
SNRPB
SPATA25
SPATC1
SPIN1
STK4
SYCP2
SYT15
TAF4
TGFB1
THY1
TLR7
TMEM44
TNFAIP2
TRAF2
TRDMT1
TRPC6
UCKL1
UTRN
UTY
VOPP1
WDFY4
WIPF1
XRCC1
ZBTB46
ZEB1
ZFP69
ZNF217
ZNF239
ZNF300
ZNF34
ZNF418
ZNF443
ZNF454
ZNF512B
ZNF529
ZNF572
ZNF599
ZNF781
ZNF883

## Sheet: BLCA+(G2,U,cB,cR)
ABCC12
AC003986.5
AC004158.3
AC005301.8
AC006335.6
AC007682.4
AC010729.2
AC010975.1
AC018731.3
AC060834.3
AC073143.1
AC079355.1
AC087499.9
AC092568.1
AC105342.1
ACAD11
ACTR3B
ADAM11
ADAM30
ADCK4
ADD2
ADO
AFF2
AGBL5
AGPAT1
AGTPBP1
AKAP4
AKT2
AMER3
AMPH
ANKLE1
ANKRD13B
ANKRD34A
ANKRD66
AP000855.4
AP001172.3
APBA2
APBB1
APC2
ARFIP2
ARHGAP33
ARL6
ASB6
ASPHD2
ATG10
ATP1A3
ATP2A1
ATP6V1G2
AURKAPS1
AUTS2
AZU1
B3GNT1
BACH2
BAI1
BAT4
BCOR
BCORL1
BEGAIN
BEND5
BEX1
BEX2
BRD9P1
BRSK1
BUD13
C11orf74
C11orf84
C11orf95
C12orf24
C12orf76
C14orf104
C14orf178
C15orf23
C16orf46
C16orf52
C16orf55
C16orf59
C17orf80
C17orf86
C18orf18
C19orf47
C19orf54
C1orf150
C1orf216
C1orf52
C20orf132
C21orf119
C3orf34
C5orf13
C5orf58
C6orf134
C6orf162
C7orf13
C7orf46
C9orf37
C9orf78
CACNA2D2
CACNG2
CAMK4
CBX2
CBX4
CBX8
CCDC112
CCDC123
CCDC136
CCDC152
CCDC34
CCDC39
CCDC50
CD2BP2
CDC14C
CDC25A
CDK5
CDK9
CECR6
CELF6
CEND1
CENPV
CEP170
CFC1
CHML
CHRNB2
CHST10
CLEC1B
CLIP3
CLUHP4
CNIH2
COL11A2
COQ10A
COX6B1P4
CP110
CPLX3
CPSF7
CRHBP
CRHBP
CSNK2A2
CSNK2B
CTC-340A15.2
CTC-360P9.4
CTC-535M15.1
CTCFL
CTD-2007F2.1
CTD-2012I17.1
CTD-2144E22.7
DACH1
DALRD3
DBN1
DBX1
DCHS1
DDAH2
DDB2
DGCR9
DHPS
DIRAS1
DKFZP434L187
DMC1
DMRTB1
DNAH14
DNAJB7
DNAJC24
DNAJC6
DNM1
DOC2A
DOM3Z
DPF2
DPH2
DPPA4
DPYSL2
DTX3
DUX4L17
DUX4L18
DUX4L19
DUX4L34
DYRK1B
E2F4
EEF1GP6
EFCAB10
EFNA3
EGLN2
EGR1
EGR2
EGR3
EHMT2
EID2
EID2B
EIF1B
EIF3G
EPM2A
EXTL2
FAM125B
FAM131A
FAM131B
FAM19A2
FAM200A
FAM32A
FAM66C
FAM69B
FAM7A2
FAM7A3
FAM9A
FBL
FBXL16
FBXO22
FBXO43
FBXO45
FKBP4P6
FKBP4P8
FLJ10038
FLJ40852
FLRT1
FNDC5
FRG2DP
FSD1L
FTH1P6
FTLP4
FTSJ3
FXC1
FXYD7
GALP
GATSL2
GDAP1
GDAP1L1
GDAP1L1
GDI1
GEMIN8P4
GJD2
GKAP1
GNG3
GNL1
GPM6B
GPR137
GPR139
GPR148
GPR162
GPR3
GPRASP2
GPSM1
GRAMD1A
GRIA4
GRIK5
GRIN2C
GRIN3A
GRK4
GSX1
GTSF1
GUSBP1
GXYLT1P1
GYPB
HAGHL
HAPLN4
HAUS5
HBQ1
HCG18
HDAC2
HDGFRP3
HIST1H2AH
HKR1
HMGB2
HNRPDL
HOXA2
HOXA4
HSD11B1L
HSF2
HSPC157
HTR3D
HTR6
ICE2P2
IER2
IL12A
ING2
ING4
IP6K1
IRF2BP1
IRF2BP2
ISCA1
ITPRIPL1
JPH4
KATNB1
KBTBD11
KCNAB1
KCNIP4
KCTD15
KCTD6
KGFLP2
KHDC1
KIAA0355
KIAA0495
KIAA1024
KIAA1549
KIF21B
KLF1
KLF18
KLRG1
KNCN
KRTAP12-1
KRTAP22-1
LASS1
LDLRAD3
LDOC1L
LIN37
LINC00290
LINC00588
LINC01074
LINC01201
LINGO3
LL0XNC01-16G2.1
LLNLR-268E12.1
LNP1
LOC100129387
LOC100130093
LOC100133985
LOC100133991
LOC100270804
LOC100303728
LOC144571
LOC147727
LOC152217
LOC220930
LOC400657
LOC441204
LOC81691
LPHN1
LPPR3
LRFN1
LRRC4B
LRRTM2
LTBP4
MAD2L2
MAGEF1
MAK
MANEAL
MAP3K10
MAP3K7
MAPK12
MAPK8IP1
MARCKSL1
MAZ
MBOAT1
MCM7
MDC1
MDK
MED29
MEN1
MEX3A
MEX3B
MGAT4D
MGC16275
MLL4
MLLT11
MORN4
MPO
MPP3
MS4A3
MTMR9
MXI1
MYEF2
MYL6B
MYOZ3
MYST1
NANOS2
NASP
NCAN
NCBP2
NCRNA00094
NDUFA5P8
NECAB1
NEFHP1
NEGR1
NEUROD6
NEUROG1
NIPSNAP3B
NLGN3
NOL8P1
NOS2P1
NPAS4
NRXN2
NUDT17
NUMBL
NXF4
OLFM2
OPALIN
OR2L2
OR2L3
OR5M10
OR8J3
OR8K2P
OR8K4P
PAF1
PAIP2
PBX2
PBX3
PDCD2
PDCD7
PDF
PDZD4
PELI2
PELI3
PGBD1
PHC1
PHF14
PHPT1
PHTF1
PLD3
PLEKHG2
PNMA1
PNMA6A
POLR2C
POLR2D
POLR3D
POLR3E
POU6F1
PPIL6
PPT2
PRAF2
PRDM8
PRMT6
PRR3
PRR7
PRX
PSKH2
PSMC4
PSRC1
PYGO2
RAB33A
RAB39B
RAB3A
RAB4B
RAB6B
RADIL
RDBP
REG3G
REM2
RESP18
RHAG
RLTPR
RN7SKP227
RNF157
RNF20
RNF214
RNF219
RNF220
RNF41
RNF5
RNF5P1
RNU1-141P
RP11-104C4.4
RP11-1113L8.2
RP11-123K19.2
RP11-1406H17.1
RP11-358H18.2
RP11-373N24.2
RP11-404K5.1
RP11-404K5.4
RP11-420O16.1
RP11-434D2.12
RP11-447M12.3
RP11-46C24.3
RP11-487E13.1
RP11-521M14.1
RP11-521M14.2
RP11-526H11.1
RP11-556G22.2
RP11-5A1.1
RP11-700H13.1
RP11-733D4.1
RP11-775H9.1
RP11-775H9.2
RP11-789F5.1
RP11-81A1.3
RP11-966I7.2
RP11-9B6.1
RP1-48J14.1
RP4-534P7.2
RP5-1068H6.1
RP5-1119A7.17
RPL23AP89
RPL38
RPS16
RSL24D1
RTN4RL2
RUNDC3B
SAMD1
SAMD11
SAMD4B
SAP130
SAP18P2
SARS2
SART1
SBK1
SCHIP1
SCML2
SCN10A
SCRT1
SCRT2
SCRT2
SDCCAG3
SDHAF1
SECISBP2
SEMA6C
SENP5
SERP2
SERTAD3
SETD1A
SEZ6
SFRS13B
SFRS14
SFT2D3
SHANK1
SHKBP1
SLAIN1
SLC17A2
SLC22A12
SLC22A9
SLC25A14
SLC25A3P1
SLC32A1
SLC32A1
SLC35B4
SLC9A5
SMARCD1
SOX10
SOX12
SPATA31B1P
SPATA31D1
SPATA31D5P
SPHKAP
SSBP2
SSBP3
SSRP1
ST3GAL3
ST3GAL6
ST7OT1
STMN1
STX1A
STX1B
STXBP1
SUMO2
SUMO4
SUPT5H
SUV420H1
SUZ12P
SV2A
SYP
SYT11
SYT2
SYT6
TAL1
TBCB
TBP
TCEA2
TCP10
TERF2IP
TET1
THAP11
THAP8
TIGD3
TIGD7
TLK2
TMEFF1
TMEM121
TMEM151B
TMEM170B
TMEM206
TMEM81
TOPBP1
TP53BP2
TRAF6P1
TRIM3
TRIM42
TRIM46
TRIM51DP
TRIM58
TRMT112
TRO
TSG101
TSHZ3
TSPY13P
TSPY17P
TSPY18P
TSPY19P
TSPYL4
TTC9B
TTF1
TTLL1
TUBA1A
TUBB
TUBB1
TUBB2A
TUBB3
TUBB4
TXLNB
TXNDC3
U2AF1L4
UBA2
UBE2G2
UBFD1
UBL7
UBTD2
UBXN8
UCK1
UMOD
URB2
USP1
USP11
USP13
USP19
VGF
VN1R25P
VWCE
WASF1
WDR8
WDYHV1
WIT1
WNT8A
WT1
YPEL4
YRDC
YY2
ZBTB12
ZBTB34
ZCCHC18
ZFP14
ZFP30
ZFP82
ZKSCAN2
ZNF167
ZNF181
ZNF184
ZNF259
ZNF302
ZNF311
ZNF34
ZNF345
ZNF35
ZNF382
ZNF384
ZNF420
ZNF48
ZNF496
ZNF501
ZNF510
ZNF512
ZNF513
ZNF521
ZNF527
ZNF529
ZNF546
ZNF554
ZNF566
ZNF568
ZNF569
ZNF570
ZNF585A
ZNF585B
ZNF599
ZNF607
ZNF639
ZNF642
ZNF696
ZNF764
ZNF768
ZNF771
ZNF777
ZNF780A
ZNF780B
ZNF781
ZNF782
ZNF804A
ZNF815
ZNF821
ZNF853

## Sheet: BLCA+dupl
CRHBP
GDAP1L1
SCRT2
SLC32A1

## Sheet: BLCA+dupl AP-2d targets (0)
	none

## Sheet: BLCA-(cR)
ACTR2		no duplicates (single database)
ADD1
CD164
CDC16
CDC42SE1
CELF1
CMTM6
EFCAB14
EIF4G2
GPBP1L1
KHNYN
LARP4B
METAP1
MOB1A
MSL1
PCBP2
PPM1A
PSME4
RAB14
SACM1L
SMURF1
SON
TMBIM6
TMED10
UBE2D3
UBP1
WDR26
YWHAZ
ZDHHC6

[truncated: 112 more sheets: BRCA+(G2,U,cR), BRCA+dupl, BRCA+dupl AP-2d targets (1), BRCA-(cR), CESC+(G2,U,cB), CESC+dupl, CESC+dupl AP-2d targets (0), CESC-(no such group), CHOL+(G2,U,cB), CHOL+dupl, CHOL+dupl AP-2d targets (2), CHOL-(U), COAD+(G2,cB), COAD+dupl, COAD+dupl AP-2d targets (0), COAD-(no such group), DLBC+(G2,U), DLBC-(no such group), ESCA+(G2,U,cB,cR), ESCA+dupl …]
