# Supplementary material for: AP-2δ Is the Most Relevant Target of AP-2 Family-Focused Cancer Therapy and Affects Genome Organization
Source: Cells. 2022 Dec 19;11(24):4124. doi: 10.3390/cells11244124 (PMC9776946; doi:10.3390/cells11244124)
Supplement: Supplementary file 1 [file cells-11-04124-s001.zip › Supplementary_File_S5.xlsx]

## Sheet: Suppl.FileS5 Title
	Supplementary File S5 – Gene ontology based on within-cancer analyses performed using DAVID.
	Cohort abbreviations were acquired from TCGA.
	"+" indicates the ontology is based on genes that are positively correlated to TFAP2D while "-" indicates negative equivalent.
	Functional annotations are sorted by p-value and grouped according to annotation set (seven are included:)
		COG_ONTOLOGY
		GOTERM_BP_DIRECT
		BBID
		BIOCARTA
		KEGG_PATHWAY
		REACTOME_PATHWAY
		WIKIPATHWAYS
	Annotations with at least 3 query genes were considered satisfactory. P-value of at least <0.05 was acceptable. If there were more than ten functional annotations for specific set, only first ten (the most statistically significant ones) are recorded.
	"NA" indicates that no functional annotations were present in specific annotation set.

## Sheet: ACC+
COG_ONTOLOGY
Term	Genes	p-value
Cell envelope biogenesis, outer membrane / Carbohydrate transport and metabolism	3	0.024
GOTERM_BP_DIRECT
Term	Genes	p-value
carbohydrate metabolic process	15	0.00061
heme transport	4	0.0013
protein deubiquitination	10	0.0047
wybutosine biosynthetic process	3	0.005
central nervous system development	12	0.005
acute-phase response	6	0.0076
mitophagy	6	0.0093
viral entry into host cell	9	0.01
protein lipidation	4	0.011
positive regulation of glycogen biosynthetic process	4	0.011
BBID - NA
BIOCARTA
Term	Genes	p-value
Multiple antiapoptotic pathways from IGF-1R signaling lead to BAD phosphorylation	4	0.021
IL 4 signaling pathway	3	0.032
KEGG_PATHWAY
Term	Genes	p-value
Vitamin B6 metabolism	3	0.015
Peroxisome	8	0.02
Mitophagy - animal	7	0.033
Terpenoid backbone biosynthesis	4	0.036
Autophagy - animal	10	0.047
Ubiquitin mediated proteolysis	10	0.049
REACTOME_PATHWAY
Term	Genes	p-value
Metabolism of steroids	13	0.0072
Unfolded Protein Response (UPR)	9	0.016
Transport of small molecules	37	0.02
XBP1(S) activates chaperone genes	6	0.029
Class I peroxisomal membrane protein import	4	0.03
IRE1alpha activates chaperones	6	0.033
NR1H3 & NR1H2 regulate gene expression linked to cholesterol transport and efflux	5	0.038
Organic cation transport	3	0.045
Biological oxidations	14	0.045
Intra-Golgi and retrograde Golgi-to-ER traffic	13	0.049
WIKIPATHWAYS
Term	Genes	p-value
1q21.1 copy number variation syndrome	5	0.016
Photodynamic therapy-induced unfolded protein response	5	0.018

## Sheet: ACC-
COG_ONTOLOGY - NA
GOTERM_BP_DIRECT
Term	Genes	p-value
negative regulation of anoikis	4	0.00084
positive regulation of transcription from RNA polymerase II promoter	25	0.0009
angiogenesis	10	0.00099
negative regulation of transcription from RNA polymerase II promoter	21	0.0016
positive regulation of protein kinase B signaling	7	0.0018
regulation of transcription from RNA polymerase II promoter	31	0.0018
intracellular signal transduction	13	0.0019
positive regulation of interleukin-17 production	4	0.0021
cellular response to transforming growth factor beta stimulus	5	0.0043
positive regulation of cytosolic calcium ion concentration	7	0.0053
BBID - NA
BIOCARTA - NA
KEGG_PATHWAY
Term	Genes	p-value
Toxoplasmosis	7	0.0011
Apelin signaling pathway	7	0.0034
Herpes simplex virus 1 infection	13	0.0055
Cholinergic synapse	6	0.0067
Leishmaniasis	5	0.0087
Pathways in cancer	13	0.0094
PI3K-Akt signaling pathway	10	0.012
Dilated cardiomyopathy	5	0.018
Endocrine resistance	5	0.02
Tuberculosis	6	0.041
REACTOME_PATHWAY
Term	Genes	p-value
RHO GTPase cycle	18	2.1e-05
Signal Transduction	51	8.9e-05
RAC1 GTPase cycle	10	0.00035
Signaling by Rho GTPases	19	0.0017
Signaling by Rho GTPases, Miro GTPases and RHOBTB3	19	0.0021
CDC42 GTPase cycle	8	0.0024
Hemostasis	16	0.0066
eNOS activation	3	0.01
Metabolism of nitric oxide: NOS3 activation and regulation	3	0.017
GPCR downstream signalling	15	0.018
WIKIPATHWAYS
Term	Genes	p-value
Primary focal segmental glomerulosclerosis (FSGS)	6	0.0018
Regulation of apoptosis by parathyroid hormone-related protein	4	0.0021
IL-5 signaling pathway	4	0.012
Osteoblast differentiation and related diseases	6	0.014
Interleukin-11 signaling pathway	4	0.015
Malignant pleural mesothelioma	12	0.016
Amplification and expansion of oncogenic pathways as metastatic traits	3	0.017
Mammary gland development pathway - Embryonic development (Stage 1 of 4)	3	0.019
IL-3 signaling pathway	4	0.02
PI3K-Akt signaling pathway	10	0.021

## Sheet: BLCA+
COG_ONTOLOGY - NA
GOTERM_BP_DIRECT
Term	Genes	p-value
regulation of transcription from RNA polymerase II promoter	71	7.3e-15
regulation of transcription, DNA-templated	46	2.6e-11
negative regulation of transcription from RNA polymerase II promoter	38	1.8e-07
regulation of synaptic vesicle priming	4	0.00011
chromatin organization	14	0.00013
positive regulation of transcription from RNA polymerase II promoter	35	0.0003
synaptic vesicle endocytosis	6	0.00045
calcium ion regulated exocytosis	5	0.0013
transcription elongation from RNA polymerase II promoter	5	0.0018
brain development	12	0.0027
BBID - NA
BIOCARTA - NA
KEGG_PATHWAY
Term	Genes	p-value
Herpes simplex virus 1 infection	31	3.2e-12
Huntington disease	13	0.0011
Synaptic vesicle cycle	6	0.0046
Pathways of neurodegeneration - multiple diseases	15	0.0064
RNA polymerase	4	0.012
Nicotine addiction	4	0.018
Glutamatergic synapse	6	0.022
Cocaine addiction	4	0.031
Gap junction	5	0.034
Prion disease	9	0.037
REACTOME_PATHWAY
Term	Genes	p-value
Gene expression (Transcription)	55	9.1e-11
Generic Transcription Pathway	48	4e-10
RNA Polymerase II Transcription	50	9.6e-10
Neurexins and neuroligins	8	1.5e-05
Neuronal System	19	3.2e-05
Protein-protein interactions at synapses	9	3.7e-05
Transmission across Chemical Synapses	14	0.00017
RNA Polymerase II Pre-transcription Events	8	0.00018
Formation of RNA Pol II elongation complex	7	0.0002
RNA Polymerase II Transcription Elongation	7	0.0002
WIKIPATHWAYS
Term	Genes	p-value
Synaptic vesicle pathway	7	3.3e-05
Parkin-ubiquitin proteasomal system pathway	7	0.00018
Disruption of postsynaptic signaling by CNV	5	0.00068
Pathogenic Escherichia coli infection	5	0.0041
Eukaryotic transcription initiation	4	0.014
Pyrimidine metabolism	5	0.019
Alzheimer's disease	8	0.04

## Sheet: BLCA-
COG_ONTOLOGY - NA
GOTERM_BP_DIRECT
Term	Genes	p-value
proteasome-mediated ubiquitin-dependent protein catabolic process	4	0.0031
negative regulation of BMP signaling pathway	3	0.0031
regulation of cell cycle	4	0.0096
BBID - NA
BIOCARTA - NA
KEGG_PATHWAY
Term	Genes	p-value
Ubiquitin mediated proteolysis	3	0.024
Pathogenic Escherichia coli infection	3	0.044
REACTOME_PATHWAY
Term	Genes	p-value
Immune System	10	0.00082
Signaling by TGF-beta Receptor Complex	3	0.0074
Antigen processing: Ubiquitination & Proteasome degradation	4	0.0096
Signaling by TGFB family members	3	0.013
Innate Immune System	6	0.015
Class I MHC mediated antigen processing & presentation	4	0.017
Adaptive Immune System	5	0.023
Apoptosis	3	0.028
Generic Transcription Pathway	6	0.028
Programmed Cell Death	3	0.037
WIKIPATHWAYS
Term	Genes	p-value
mRNA processing	3	0.019

## Sheet: BRCA+
COG_ONTOLOGY - NA
GOTERM_BP_DIRECT
Term	Genes	p-value
detection of chemical stimulus involved in sensory perception of smell	7	0.00085
sodium ion transmembrane transport	4	0.0027
G-protein coupled receptor signaling pathway	8	0.011
BBID - NA
BIOCARTA - NA
KEGG_PATHWAY
Term	Genes	p-value
Olfactory transduction	7	0.00012
REACTOME_PATHWAY
Term	Genes	p-value
Expression and translocation of olfactory receptors	7	0.00031
Olfactory Signaling Pathway	7	0.00035
Sensory Perception	7	0.0035
WIKIPATHWAYS - NA

## Sheet: BRCA-
COG_ONTOLOGY - NA
GOTERM_BP_DIRECT
Term	Genes	p-value
protein folding	5	9.3e-05
chaperone-mediated protein folding	3	0.0016
protein stabilization	4	0.0039
neuron apoptotic process	3	0.0052
response to oxidative stress	3	0.013
positive regulation of I-kappaB kinase/NF-kappaB signaling	3	0.032
BBID - NA
BIOCARTA - NA
KEGG_PATHWAY
Term	Genes	p-value
HIF-1 signaling pathway	3	0.024
REACTOME_PATHWAY
Term	Genes	p-value
Cellular responses to stress	8	0.0019
Cellular responses to stimuli	8	0.0021
Detoxification of Reactive Oxygen Species	3	0.0035
Immune System	12	0.0043
Interleukin-12 signaling	3	0.0056
mRNA Splicing - Minor Pathway	3	0.0068
Interleukin-12 family signaling	3	0.0081
Regulation of HSF1-mediated heat shock response	3	0.012
Glycolysis	3	0.012
Cellular response to heat stress	3	0.019
WIKIPATHWAYS
Term	Genes	p-value
Metabolic reprogramming in colon cancer	3	0.0059
Clear cell renal cell carcinoma pathways	3	0.022
VEGFA-VEGFR2 signaling pathway	5	0.026

## Sheet: CESC+
COG_ONTOLOGY - NA
GOTERM_BP_DIRECT - NA
BBID - NA
BIOCARTA - NA
KEGG_PATHWAY - NA
REACTOME_PATHWAY - NA
WIKIPATHWAYS - NA

## Sheet: CESC-
no negatively correlated genes were found for TFAP2D

## Sheet: CHOL+
COG_ONTOLOGY
Term	Genes	p-value
Translation, ribosomal structure and biogenesis	8	0.00042
Coenzyme metabolism	3	0.02
GOTERM_BP_DIRECT
Term	Genes	p-value
cytoplasmic translation	40	8.9e-41
translation	48	2e-32
rRNA processing	14	7.1e-06
ribosomal small subunit assembly	6	1.3e-05
ribosomal small subunit biogenesis	6	6.2e-05
proteasomal protein catabolic process	6	0.00086
response to vitamin A	5	0.00087
protein folding	12	0.0012
ribosomal large subunit assembly	5	0.0018
nucleoside diphosphate phosphorylation	4	0.0049
BBID - NA
BIOCARTA - NA
KEGG_PATHWAY
Term	Genes	p-value
Ribosome	44	1e-31
Coronavirus disease - COVID-19	43	2.3e-23
Homologous recombination	6	0.0051
Proteasome	6	0.0083
DNA replication	5	0.017
Nucleotide excision repair	5	0.04
Growth hormone synthesis, secretion and action	8	0.046
REACTOME_PATHWAY
Term	Genes	p-value
Eukaryotic Translation Elongation	44	1e-43
Formation of a pool of free 40S subunits	44	9e-42
Eukaryotic Translation Termination	42	1.3e-40
Peptide chain elongation	41	4.7e-40
Viral mRNA Translation	41	4.7e-40
L13a-mediated translational silencing of Ceruloplasmin expression	44	1.3e-39
GTP hydrolysis and joining of the 60S ribosomal subunit	44	2e-39
Selenocysteine synthesis	41	4.3e-39
Nonsense Mediated Decay (NMD) independent of the Exon Junction Complex (EJC)	41	1.2e-38
Eukaryotic Translation Initiation	44	4.4e-38
WIKIPATHWAYS
Term	Genes	p-value
Cytoplasmic ribosomal proteins	42	1.7e-41
Pyrimidine metabolism	8	0.0081
VEGFA-VEGFR2 signaling pathway	21	0.014
Nucleotide excision repair in xeroderma pigmentosum	7	0.016
DNA replication	5	0.025
Nucleotide excision repair	5	0.03
S1P receptor signal transduction	4	0.031
Cannabinoid receptor signaling	4	0.042
DNA repair pathways, full network	8	0.044
Disorders of galactose metabolism	3	0.046

[truncated: 57 more sheets: CHOL-, COAD+, COAD-, DLBC+, DLBC-, ESCA+, ESCA-, GBM+, GBM-, HNSC+, HNSC-, KICH+, KICH-, KIRC+, KIRC-, KIRP+, KIRP-, LAML+, LAML-, LGG+ …]
