# Supplementary material for: AP-2δ Is the Most Relevant Target of AP-2 Family-Focused Cancer Therapy and Affects Genome Organization
Source: Cells. 2022 Dec 19;11(24):4124. doi: 10.3390/cells11244124 (PMC9776946; doi:10.3390/cells11244124)
Supplement: Supplementary file 1 [file cells-11-04124-s001.zip › Supplementary_File_S6.xlsx]

## Sheet: Suppl.FileS6 Title
	Supplementary File S6 – Summary of between-tumors correlation analysis performed using cBioPortal, GEPIA2, CorrelationAnalyzeR and UALCAN.
	In the "#1" spreadsheet, genes are sorted according to their frequency among cohorts/comparisons (the most frequent are at the end of the list).
	Cohort abbreviations were acquired from TCGA.
	"+" indicates the gene is acquired from the list of genes that are positively correlated to TFAP2D while "-" indicates negative equivalent.
	In two other spreadsheets ("#2" and "#3"), genes are sorted alphabetically.
	"#1" presents the list of Between-tumors duplicates (but each gene is listed as many times as identified in the cohorts).
	"#2" presents the list of Between-tumors duplicates (but each gene is listed once).
	"#3" presents the list from #2 but only AP-2d targets. This serves as the query for interconnectivity analysis via GeneMania.

## Sheet: Between-tumors duplicates #1
Gene	Source group/comparison			Between-tumors duplicates
C10orf71	THYM+
C10ORF71	LUAD+			Genes are sorted by their frequency among cohorts/comparisons
C16ORF82	ESCA+			(the most frequent are at the end of the list)
C16orf82	STAD+
C18ORF54	ACC-
C18orf54	GBM+
C1orf198	MESO+
C1ORF198	UCS-
C1ORF94	ACC+
C1orf94	OV+
A4GALT	THYM+
A4GALT	UVM+
AAK1	DLBC+
AAK1	KIRC+
AARS2	TGCT+
AARS2	SKCM+
AARSD1	CHOL+
AARSD1	SARC-
ABCA2	DLBC+
ABCA2	CHOL+
ABCA3	UVM+
ABCA3	THYM+
ABCB9	UVM+
ABCB9	THYM+
ABCC5	GBM+
ABCC5	HNSC+
ABCD1P4	MESO+
ABCD1P4	ESCA+
ABCF2	ESCA+
ABCF2	CHOL+
ABHD6	THYM+
ABHD6	UVM+
ABLIM3	THYM+
ABLIM3	UVM+
AC005863.1	MESO+
AC005863.1	UVM+
AC006335.6	BLCA+
AC006335.6	COAD+
AC007163.3	ACC+
AC007163.3	KIRC+
AC007682.4	BLCA+
AC007682.4	COAD+
AC008069.2	COAD+
AC008069.2	STAD+
AC008991.1	SKCM+
AC008991.1	THYM+
AC013733.3	TGCT+
AC013733.3	LUSC+
AC018696.1	THYM+
AC018696.1	TGCT+
AC079354.3	STAD+
AC079354.3	KIRC+
AC079355.1	SARC+
AC079355.1	BLCA+
AC079779.6	CESC+
AC079779.6	LGG+
AC090696.2	LGG+
AC090696.2	CESC+
AC093166.2	HNSC+
AC093166.2	LIHC+
AC093166.3	ACC+
AC093166.3	LIHC+
AC096669.1	COAD+
AC096669.1	TGCT+
AC105342.1	BLCA+
AC105342.1	SARC+
AC114752.3	PAAD+
AC114752.3	PCPG+
ACCN2	CHOL+
ACCN2	GBM+
ACP2	DLBC+
ACP2	ESCA-
ACSM5P1	BRCA+
ACSM5P1	SKCM+
ACTR3BP2	ESCA+
ACTR3BP2	LIHC+
ADAMDEC1	THCA+
ADAMDEC1	DLBC+
ADAR	GBM+
ADAR	ACC+
ADCK4	UCS+
ADCK4	BLCA+
ADCY7	ACC-
ADCY7	GBM+
ADD1	BLCA-
ADD1	CHOL-
ADD3	ACC-
ADD3	UCS-
ADIPOR1	THYM+
ADIPOR1	UVM+
ADRBK2	THYM+
ADRBK2	UVM+
ADSSL1	MESO+
ADSSL1	ACC+
AGAP2	KIRC+
AGAP2	UCS+
AGPAT3	THYM+
AGPAT3	UVM+
AGPAT6	TGCT+
AGPAT6	SKCM+
AK5	LGG+
AK5	CHOL+
AKAP4	BLCA+
AKAP4	BRCA+
AKAP5	LGG+
AKAP5	UCS+
AKT1	LUAD+
AKT1	ACC+
AKT2	BLCA+
AKT2	UCS+
ALKBH5	CHOL-
ALKBH5	ACC+
ALOX5	UVM+
ALOX5	THYM+
AMDHD2	THYM+
AMDHD2	UVM+
AMELX	THYM+
AMELX	SARC+
AMIGO2	UVM+
AMIGO2	THYM+
AMPH	BLCA+
AMPH	LUAD+
ANKRD13B	BLCA+
ANKRD13B	CHOL+
ANKRD23	MESO+
ANKRD23	KIRC+
ANKRD30BP2	ESCA+
ANKRD30BP2	KIRC+
ANKRD58	UVM+
ANKRD58	THYM+
ANO8	PCPG+
ANO8	ACC+
ANXA1	UVM+
ANXA1	THYM+
ANXA4	THYM+
ANXA4	UVM+
ANXA5	TGCT+
ANXA5	SKCM+
AP000705.7	UCS+
AP000705.7	COAD+
AP001172.3	COAD+
AP001172.3	BLCA+
APLN	PRAD+
APLN	ACC+
APOA1BP	THYM+
APOA1BP	UVM+
APOBEC1	SKCM+
APOBEC1	SARC+
APPBP2	KIRP+
APPBP2	SARC+
APTX	CHOL+
APTX	ESCA+
ARFIP2	UCS+
ARFIP2	BLCA+
ARG2	UCS+
ARG2	ESCA+
ARHGAP17	THYM+
ARHGAP17	UVM+
ARHGEF2	THYM+
ARHGEF2	UVM+
ARHGEF3	UVM+
ARHGEF3	THYM+
ARL2BPP6	LIHC+
ARL2BPP6	SARC+
ARNT	ACC+
ARNT	MESO+
ARNT2	THYM+
ARNT2	UVM+
ASB9	UCS+
ASB9	PCPG+
ASPHD2	UCS+
ASPHD2	BLCA+
ATP2C1	SKCM+
ATP2C1	TGCT+
ATP8B2	SKCM+
ATP8B2	TGCT+
ATP9A	TGCT+
ATP9A	SKCM+
ATRIP	UCS+
ATRIP	SARC-
AVIL	THYM+
AVIL	UVM+
AZGP1	ACC+
AZGP1	UVM-
B3GNT7	KIRC+
B3GNT7	ACC-
B3GNT8	DLBC+
B3GNT8	PCPG+
B4GALT2	SARC-
B4GALT2	UCS+
BACH2	BLCA+
BACH2	GBM+
BAG5	BRCA-
BAG5	ACC+
BARHL1	KIRC+
BARHL1	TGCT+
BARHL2	THCA+
BARHL2	KIRP+
BAT4	BLCA+
BAT4	CHOL-
BATF3	UVM+
BATF3	THYM+
BBS4	UCS+
BBS4	ACC+
BCAR3	THYM+
BCAR3	UVM+
BCKDHA	UVM+
BCKDHA	THYM+
BCKDK	UVM+
BCKDK	THYM+
BCL9	ACC+
BCL9	MESO+
BCL9L	ACC+
BCL9L	DLBC+
BCOR	BLCA+
BCOR	PCPG+
BCORL1	BLCA+
BCORL1	ESCA+
BEND5	MESO+
BEND5	BLCA+
BEST2	CHOL+
BEST2	MESO+
BHMT2	PCPG+
BHMT2	UCS+
BIK	UVM+
BIK	THYM+
BIRC8	COAD+
BIRC8	LIHC+
BLNK	THYM+
BLNK	UVM+
BMP5	LUAD+
BMP5	CESC+
BMP8A	LUAD+
BMP8A	KIRP+
BMP8B	UCS+
BMP8B	OV+
BPGM	ACC+
BPGM	CHOL+
BPIFA2	THYM+
BPIFA2	SARC+
BPIFB2	THCA+
BPIFB2	LUAD+
BRD1	PCPG+
BRD1	UCS-
BRF2	CHOL-
BRF2	ESCA+
BSX	MESO+
BSX	COAD+
BTN2A2	SKCM+
BTN2A2	TGCT+
BUD13	CHOL-
BUD13	BLCA+
C10orf75	MESO+
C10orf75	PCPG+
C11orf48	CHOL+
C11orf48	UCS+
C11orf66	LIHC+
C11orf66	CHOL+
C11orf84	BLCA+
C11orf84	CHOL+
C11orf93	UVM+
C11orf93	THYM+
C12orf34	THYM+
C12orf34	UVM+
C12orf48	UCS+
C12orf48	CHOL+
C12orf61	THYM+
C12orf61	UVM+
C12orf76	CHOL+
C12orf76	BLCA+
C14orf37	TGCT+
C14orf37	SKCM+
C15orf34	TGCT+
C15orf34	SKCM+
C15orf52	UVM+
C15orf52	THYM+
C16orf52	BLCA+
C16orf52	ACC+
C18orf18	BLCA+
C18orf18	UCS+
C19orf47	UCS+
C19orf47	BLCA+
C1orf109	OV+
C1orf109	ESCA+
C1orf216	BLCA+
C1orf216	UCS+
C1orf226	KIRC+
C1orf226	ACC+
C1orf31	ACC+
C1orf31	UCS+
C1orf53	TGCT+
C1orf53	SKCM+
C1orf85	UVM+
C1orf85	THYM+
C20orf103	DLBC+
C20orf103	MESO+
C20orf118	HNSC+
C20orf118	GBM+
C20orf3	CHOL+
C20orf3	DLBC+
C21orf119	UCS+
C21orf119	BLCA+
C21orf33	THYM+
C21orf33	UVM+
C21orf58	CHOL+
C21orf58	GBM+
C22orf41	UVM+
C22orf41	THYM+
C2CD2L	UVM+
C2CD2L	THYM+
C2CD4C	PCPG+
C2CD4C	CHOL+
C3orf21	SKCM+
C3orf21	TGCT+
C3orf34	UCS+
C3orf34	BLCA+
C3orf70	SKCM+
C3orf70	TGCT+
C6orf132	THYM+
C6orf132	UVM+
C7orf46	BLCA+
C7orf46	CHOL+
C8orf73	UVM+
C8orf73	THYM+
C9orf125	MESO+
C9orf125	LIHC+
C9orf25	ESCA+
C9orf25	UCS+
CA11	LUAD+
CA11	CHOL+
CA3	KIRP+
CA3	MESO+
CABS1	KIRP+
CABS1	ESCA+
CACNA1A	PCPG+
CACNA1A	GBM+
CACNA1E	GBM+
CACNA1E	TGCT+
CACNA2D2	BLCA+
CACNA2D2	KIRC+
CADPS2	TGCT+
CADPS2	SKCM+
CALB2	SARC+
CALB2	CHOL+
CALHM2	THYM+
CALHM2	UVM+
CAMK2N1	UVM+
CAMK2N1	THYM+
CAMK4	UCS+
CAMK4	BLCA+
CAMKK1	UVM+
CAMKK1	THYM+
CAMTA2	THYM+
CAMTA2	UVM+
CAP1	STAD-
CAP1	OV+
CARD10	UCS+
CARD10	DLBC+
CARD9	DLBC+
CARD9	ACC-
CASC3	UCS+
CASC3	HNSC+
CASD1	TGCT+
CASD1	SKCM+
CBLL2	COAD+
CBLL2	ESCA+
CBWD6	UCS+
CBWD6	CHOL+
CBX8	UCS+
CBX8	BLCA+
CCDC136	LUSC+
CCDC136	BLCA+
CCDC140	TGCT+
CCDC140	THCA+
CCDC172	GBM+
CCDC172	THCA+
CCDC34	BLCA+
CCDC34	UCS+
CCDC73	KIRC+
CCDC73	CHOL+
CCDC86	CHOL+
CCDC86	ACC+
CCDC93	GBM+
CCDC93	ACC+
CCL26	ESCA+
CCL26	ACC+
CCT3	THYM+
CCT3	UVM+
CCT8L2	ESCA+
CCT8L2	CHOL+
CD163L1	THYM+
CD163L1	UVM+
CDC14C	SARC+
CDC14C	BLCA+
CDC42EP4	SARC+
CDC42EP4	MESO+
CDC45	CHOL+
CDC45	UCS+
CDC6	LIHC+
CDC6	UCS+
CDCA7L	CHOL+
CDCA7L	LIHC+
CDH18	CHOL+
CDH18	STAD+
CDH23	GBM+
CDH23	UCS+
CDK5	CHOL+
CDK5	BLCA+
CDK5R1	SKCM+
CDK5R1	TGCT+
CDKN1A	SKCM+
CDKN1A	TGCT+
CDKN1C	UVM-
CDKN1C	KIRC+
CDYL	SKCM+
CDYL	TGCT+
CEACAM7	SARC+
CEACAM7	BRCA+
CECR6	GBM+
CECR6	BLCA+
CELSR3	UVM+
CELSR3	THYM+
CEND1	BLCA+
CEND1	UVM+
CENPV	ACC-
CENPV	BLCA+
CENPW	UCS+
CENPW	MESO+
CEP170	ACC-
CEP170	BLCA+
CETN1	COAD+
CETN1	KIRP+
CFHR5	PRAD+
CFHR5	ESCA+
CFP	DLBC+
CFP	THCA+
CH17-333M13.1	LUAD+
CH17-333M13.1	UCS+
CHODL	ESCA+
CHODL	LIHC+
CHRNA3	THCA+
CHRNA3	LUAD+
CHST10	LUSC+
CHST10	BLCA+
CHTF18	PAAD+
CHTF18	GBM+
CHURC1	ACC+
CHURC1	DLBC+
CITED4	OV+
CITED4	ESCA+
CKB	THYM+
CKB	UVM+
CLDN1	MESO+
CLDN1	ACC+
CLEC19A	CHOL+
CLEC19A	ACC+
CLEC2D	GBM+
CLEC2D	KIRP+
CLN6	THYM+
CLN6	UVM+
CLPB	THYM+
CLPB	UVM+
CNFN	UCS+
CNFN	UCEC+
CNIH2	BLCA+
CNIH2	ESCA+
CNIH3	UVM+
CNIH3	THYM+
CNIH4	UVM+
CNIH4	THYM+
CNOT6	KIRP+
CNOT6	GBM+
CNTLN	DLBC+
CNTLN	CHOL+
COCH	UCS+
COCH	LUSC+
COL21A1	ACC-
COL21A1	LUAD+
COL7A1	PCPG+
COL7A1	GBM+
COLEC11	LUSC+
COLEC11	ESCA+
COQ10A	UCS+
COQ10A	BLCA+
CORO6	ESCA+
CORO6	CHOL+
CPLX4	ACC+
CPLX4	UVM+
CPM	DLBC+
CPM	UCS+
CPSF7	BLCA+
CPSF7	CHOL+
CREG1	DLBC+
CREG1	ACC+
CRISP1	ESCA+
CRISP1	SARC+
CRISPLD1	SKCM+
CRISPLD1	TGCT+
CRMP1	LUSC+
CRMP1	UCS+
CRX	KIRC+
CRX	ESCA+
CSHL1	PRAD+
CSHL1	COAD+
CSK	UVM+
CSK	THYM+
CSMD2	GBM+
CSMD2	TGCT+
CSN2	MESO+
CSN2	SARC+
CST5	UCEC+
CST5	ACC+
CST8	DLBC+
CST8	THCA+
CSTF3	CHOL+
CSTF3	UCS+
CT45A6	COAD+
CT45A6	THYM+
CT47A12	THCA+
CT47A12	UCS+
CTA-150C2.20	THCA+
CTA-150C2.20	GBM+
CTBP1	CHOL-
CTBP1	UCS+
CTC-525D6.1	THYM+
CTC-525D6.1	ESCA+
CTD-2060F24.1	DLBC+
CTD-2060F24.1	SKCM+
CTD-2200P10.3	DLBC+
CTD-2200P10.3	MESO+
CTH	TGCT+
CTH	SKCM+
CTXN2	THCA+
CTXN2	ACC+
CXCL9	UCS-
CXCL9	DLBC+
CXCR2P1	DLBC+
CXCR2P1	THCA+
CXXC5	MESO+
CXXC5	SARC-
CYB561D2	UVM+
CYB561D2	THYM+
CYB5A	UVM+
CYB5A	THYM+
CYB5R1	UVM+
CYB5R1	THYM+
CYB5R2	LUSC+
CYB5R2	UCS+
CYCSP49	KIRP+
CYCSP49	SARC+
CYLC2	ESCA+
CYLC2	COAD+
CYP26B1	UCEC+
CYP26B1	LGG+
CYP2A13	KIRP+
CYP2A13	COAD+
CYP2U1	SKCM+
CYP2U1	TGCT+
CYP4F8	SARC+
CYP4F8	KIRC+
CYP51A1	SKCM+
CYP51A1	TGCT+
CYTL1	UCS+
CYTL1	ACC-
CYTSB	THYM+
CYTSB	UVM+
DAO	BRCA+
DAO	SARC+
DAPK1	PAAD+
DAPK1	DLBC+
DAXX	UCS+
DAXX	CHOL-
DBN1	BLCA+
DBN1	UCS+
DCLK2	THYM+
DCLK2	UVM+
DCSTAMP	UCEC+
DCSTAMP	LGG+
DCTN3	UCS+
DCTN3	MESO+
DCTN5	UVM+
DCTN5	THYM+
DDAH2	ACC-
DDAH2	BLCA+
DDX12	LAML+
DDX12	GBM+
DDX60L	LGG-
DDX60L	UCS+
DEAF1	UVM+
DEAF1	THYM+
DEFB125	PAAD+
DEFB125	THYM+
DENND1C	PCPG+
DENND1C	ACC+
DEPDC7	ACC-
DEPDC7	GBM+
DERL1	THYM+
DERL1	UVM+
DERL3	THYM+
DERL3	UVM+
DEXI	UVM+
DEXI	THYM+
DIABLO	BRCA-
DIABLO	UCS+
DISC1	GBM+
DISC1	DLBC+
DISP1	UCS+
DISP1	ACC+
DKK1	CHOL+
DKK1	CESC+
DLG2	THYM+
DLG2	UVM+
DMRT2	ESCA+
DMRT2	UCS+
DMRT3	ESCA+
DMRT3	LUSC+
DMRTB1	STAD+
DMRTB1	BLCA+
DNAJA1	DLBC+
DNAJA1	UCS+
DNAJA3	THYM+
DNAJA3	UVM+
DNAJB4	LUAD-
DNAJB4	ESCA+
DNAJC12	CHOL+
DNAJC12	KIRC+
DNAJC25	SKCM+
DNAJC25	TGCT+
DNMBP	ACC-
DNMBP	UCS-
DNTTIP1	LUSC+
DNTTIP1	ACC-
DOK6	UCS-
DOK6	LGG+
DOM3Z	BLCA+
DOM3Z	UCS+
DPF2	BLCA+
DPF2	CHOL-
DPH2	BLCA+
DPH2	UCS+
DPPA4	BLCA+
DPPA4	ESCA+
DPYSL4	MESO+
DPYSL4	UCS+
DRD3	SKCM+
DRD3	SARC+
DRD5	THCA+
DRD5	CHOL+
DSCAML1	GBM+
DSCAML1	UVM+
DSG4	LUAD+
DSG4	CHOL+
DTNA	CHOL+
DTNA	UCS+
DTX3L	DLBC+
DTX3L	GBM+
DUSP8	UVM+
DUSP8	THYM+
DUX4L18	SKCM+
DUX4L18	BLCA+
DUX4L19	SKCM+
DUX4L19	BLCA+
DYNC1I1	TGCT+
DYNC1I1	SKCM+
E2F2	GBM+
E2F2	KIRC+
E2F3	SKCM+
E2F3	TGCT+
E2F5	UVM+
E2F5	THYM+
E2F8	GBM+
E2F8	LIHC+
EBF3	ACC-
EBF3	MESO+
EEF1G	CHOL+
EEF1G	STAD-
EEF1GP8	GBM+
EEF1GP8	LAML+
EFCAB2	UCS-
EFCAB2	KIRP+
EFHD1	ACC-
EFHD1	MESO+
EFNB3	UCS+
EFNB3	LUAD+
EGFR	BRCA+
EGFR	LAML+
EGR3	BLCA+
EGR3	MESO+
EHBP1L1	ACC-
EHBP1L1	PCPG+
EID2	BLCA+
EID2	UCS+
EID2B	UCS+
EID2B	BLCA+
EIF2AK2	UCS+
EIF2AK2	GBM+
EIF3C	DLBC+
EIF3C	ACC+
EIF3CL	THYM+
EIF3CL	UVM+
EIF3F	SARC+
EIF3F	CHOL+
EIF3G	UVM-
EIF3G	BLCA+
EIF4E1B	LUSC+
EIF4E1B	COAD+
ELFN2	THYM+
ELFN2	UVM+
ELK1P1	PRAD+
ELK1P1	SKCM+
ELL3	UVM+
ELL3	THYM+
ELMO2	TGCT+
ELMO2	SKCM+
ELOVL2	UCS+
ELOVL2	KIRC+
ELOVL4	UCS+
ELOVL4	UVM+
ELP2	LUAD+
ELP2	UCS+
ENPP2	TGCT+
ENPP2	SKCM+
ENTHD1	ESCA+
ENTHD1	THCA+
EPB41L3	ACC+
EPB41L3	UCS+
EPCAM	PCPG+
EPCAM	LGG+
EPHX1	DLBC+
EPHX1	ACC+
EPM2A	BLCA+
EPM2A	MESO+
ERC2	LGG+
ERC2	ESCA+
ESR1	KIRC+
ESR1	ACC-
ETV4	THYM+
ETV4	UVM+
EXOSC3	UCS+
EXOSC3	ESCA+
EXOSC5	THYM+
EXOSC5	UVM+
FAM100A	UVM+
FAM100A	THYM+
FAM102A	THYM+
FAM102A	UVM+
FAM117A	UVM+
FAM117A	THYM+
FAM120B	UCS+
FAM120B	DLBC+
FAM122C	GBM+
FAM122C	UCEC+
FAM125B	BLCA+
FAM125B	DLBC+
FAM126A	SKCM+
FAM126A	TGCT+
FAM129A	UVM+
FAM129A	THYM+
FAM131A	BLCA+
FAM131A	UCS+
FAM198B	SKCM+
FAM198B	TGCT+
FAM200A	CHOL-
FAM200A	BLCA+
FAM35B2	GBM+
FAM35B2	CHOL+
FAM46A	ACC+
FAM46A	DLBC+
FAM65B	TGCT+
FAM65B	SKCM+
FAM74A1	COAD+
FAM74A1	ESCA+
FAM78B	THYM+
FAM78B	UVM+
FAM89B	UVM+
FAM89B	THYM+
FAM90A27P	CESC+
FAM90A27P	ESCA+
FAM92A1P2	COAD+
FAM92A1P2	STAD+
FANCG	UCS+
FANCG	ESCA+
FAXC	LUSC+
FAXC	HNSC+
FBF1	UVM+
FBF1	THYM+
FBL	UCS+
FBL	BLCA+
FBXO15	THYM+
FBXO15	UVM+
FBXO27	UCS+
FBXO27	ESCA+
FBXO31	GBM+
FBXO31	ESCA-
FBXO36	ACC+
FBXO36	KIRC+
FBXO45	BLCA+
FBXO45	UCS+
FBXO9	TGCT+
FBXO9	SKCM+
FCRL6	MESO+
FCRL6	DLBC+
FDPS	UVM+
FDPS	THYM+
FEN1	CHOL+
FEN1	UCS+
FGF12	UCS+
FGF12	ACC+
FGF3	MESO+
FGF3	UCEC+
FGFBP2	DLBC+
FGFBP2	LGG+
FGFR3	LAML+
FGFR3	SKCM+
FIS1	SKCM+
FIS1	TGCT+
FKBP10	UCS+
FKBP10	CHOL+
FKBP11	THYM+
FKBP11	UVM+
FKBP14	TGCT+
FKBP14	SKCM+
FKBP15	SKCM+
FKBP15	TGCT+
FKBPL	CHOL-
FKBPL	UCS+
FLJ35220	UCS+
FLJ35220	CHOL+
FLJ35390	UVM+
FLJ35390	THYM+
FLVCR1	KIRC+
FLVCR1	GBM+
FMO10P	PAAD+
FMO10P	PRAD+
FMO2	MESO+
FMO2	ACC+
FNIP2	ACC+
FNIP2	DLBC+
FOLH1	LUSC+
FOLH1	HNSC+
FRG2DP	SARC+
FRG2DP	BLCA+
FRMD4A	GBM+
FRMD4A	ACC-
FRMPD2	UVM+
FRMPD2	MESO+
FRMPD2B	UVM+
FRMPD2B	MESO+
FRZB	ACC-
FRZB	MESO+
FUT10	SKCM+
FUT10	TGCT+
FUT9	PCPG+
FUT9	HNSC+
FXYD6	UVM+
FXYD6	THYM+
G0S2	UVM+
G0S2	THYM+
GAB4	PAAD+
GAB4	CHOL+
GABRA1	PRAD+
GABRA1	HNSC+
GABRA5	LIHC+
GABRA5	LUSC+
GADD45A	UVM+
GADD45A	THYM+
GAGE2C	MESO+
GAGE2C	COAD+
GALNT11	ACC+
GALNT11	DLBC+
GALP	ESCA+
GALP	BLCA+
GANAB	UCS+
GANAB	CHOL+
GARNL3	TGCT+
GARNL3	SKCM+
GATA3	DLBC+
GATA3	KIRC+
GCG	LGG+
GCG	UCEC+
GCNT2	SKCM+
GCNT2	TGCT+
GDF9	ACC+
GDF9	KIRP+
GEN1	GBM+
GEN1	ACC+
GFRA4	MESO+
GFRA4	THCA+
GIPC3	ACC-
GIPC3	UCS+
GJB2	DLBC+
GJB2	UCEC+
GJC1	ACC-
GJC1	LAML+
GKAP1	MESO+
GKAP1	BLCA+
GLT6D1	ACC+
GLT6D1	ESCA+
GLTPD1	UVM+
GLTPD1	THYM+
GMIP	GBM+
GMIP	ACC-
GNAL	UCS+
GNAL	LGG+
GNB1L	UCS+
GNB1L	CHOL+
GNB3	THYM+
GNB3	UVM+
GNB4	ACC-
GNB4	UCS+
GNG13	THYM+
GNG13	UVM+
GNL2	OV+
GNL2	ESCA+
GNPTG	CHOL+
GNPTG	DLBC+
GOLGA6L1	BRCA+
GOLGA6L1	KIRP+
GOLGA7	ESCA+
GOLGA7	CHOL-
GOT1L1	SKCM+
GOT1L1	ESCA+
GPM6A	UCS+
GPM6A	TGCT+
GPR101	COAD+
GPR101	HNSC+
GPR119	ESCA+
GPR119	SKCM+
GPR32	ESCA+
GPR32	LIHC+
GPR89C	TGCT+
GPR89C	SKCM+
GPRC5B	UVM+
GPRC5B	THYM+
GPX6	LUSC+
GPX6	MESO+
GRAMD1A	BLCA+
GRAMD1A	DLBC+
GRASP	LAML+
GRASP	ESCA+
GRM5	PRAD+
GRM5	ESCA+
GRXCR1	PCPG+
GRXCR1	KIRP+
GSTT4	ESCA+
GSTT4	HNSC+
GSX1	THCA+
GSX1	BLCA+
GUCA1A	ESCA+
GUCA1A	THYM+
GUSBP1	CHOL+
GUSBP1	BLCA+
GYLTL1B	CESC+
GYLTL1B	PAAD+
H1F0	PCPG+
H1F0	GBM+
HAPLN3	ACC-
HAPLN3	DLBC+
HAUS3	CHOL-
HAUS3	KIRP+
HBQ1	BLCA+
HBQ1	UCS+
HBS1L	SKCM+
HBS1L	TGCT+
HELLS	GBM+
HELLS	LIHC+
HELT	TGCT+
HELT	COAD+
HERC2P4	THYM+
HERC2P4	UVM+
HES6	LUAD+
HES6	MESO+
HHATL	ESCA+
HHATL	LUSC+
HIAT1	TGCT+
HIAT1	SKCM+
HIATL1	TGCT+
HIATL1	SKCM+
HIST1H2BK	SKCM+
HIST1H2BK	TGCT+
HIST1H3E	SKCM+
HIST1H3E	TGCT+
HIST3H2A	UVM+
HIST3H2A	THYM+
HIST4H4	PCPG+
HIST4H4	KIRC+
HKR1	BLCA+
HKR1	UCS+
HLA-G	ACC+
HLA-G	DLBC+
HLX	THYM+
HLX	UVM+
HMBOX1	SKCM+
HMBOX1	TGCT+
HMGA1P7	LAML+
HMGA1P7	ESCA+
HMGB1P13	UCS+
HMGB1P13	SKCM+
HMGB3P18	COAD+
HMGB3P18	MESO+
HMGB4	ACC+
HMGB4	STAD+
HMGCS2	ACC+
HMGCS2	MESO+
HOXA3	KIRC+
HOXA3	UCS-
HOXD1	SKCM+
HOXD1	TGCT+
HPSE	GBM+
HPSE	UCS+
HS3ST5	LUAD+
HS3ST5	LUSC+
HSD3B2	ACC+
HSD3B2	SARC+
HSD3B7	DLBC+
HSD3B7	ACC+
HSDL2	TGCT+
HSDL2	SKCM+
HSF2	MESO+
HSF2	BLCA+
HSF2BP	THYM+
HSF2BP	UVM+
HSP90AB1	TGCT+
HSP90AB1	SKCM+
HTATIP2	UCS+
HTATIP2	ACC+
HTR3C	STAD+
HTR3C	BRCA+
HTR5A-AS1	ESCA+
HTR5A-AS1	LIHC+
HUS1	TGCT+
HUS1	SKCM+
ICE2P2	LAML+
ICE2P2	BLCA+
ICOSLG	THYM+
ICOSLG	UVM+
IFI44	GBM+
IFI44	UCS+
IFNA17	THYM+
IFNA17	UCEC+
IFT46	UCS+
IFT46	CHOL-
IGFBP2	LUAD+
IGFBP2	MESO+
IGFBPL1	TGCT+
IGFBPL1	UCS+
IGHV3-29	SARC+
IGHV3-29	THCA+
IGSF21	UVM+
IGSF21	THYM+
IGSF6	ACC-
IGSF6	DLBC+
IGSF8	ACC+
IGSF8	UCS+
IGSF9	MESO+
IGSF9	UVM+
IKBKG	MESO+
IKBKG	GBM+
IL1R2	ACC+
IL1R2	ESCA+
IL21R	UVM+
IL21R	THYM+
INA	UVM+
INA	THYM+
ING2	UCS+
ING2	BLCA+
ING3	SKCM+
ING3	TGCT+
INPP5J	LUAD+
INPP5J	PRAD+
INSM1	TGCT+
INSM1	THCA+
INTS9	SKCM+
INTS9	TGCT+
IPW	TGCT+
IPW	SKCM+
IRAK3	UVM+
IRAK3	THYM+
IRF2BP2	ACC+
IRF2BP2	BLCA+
IRF9	GBM+
IRF9	DLBC+
ISG20	CHOL+
ISG20	ACC+
ITPKB	HNSC+
ITPKB	LUSC+
ITPRIPL1	MESO+
ITPRIPL1	BLCA+
IVD	UVM+
IVD	THYM+
JARID2	SKCM+
JARID2	TGCT+
JMJD1C	GBM+
JMJD1C	ACC-
JMY	GBM+
JMY	ESCA+
KCNAB1	BLCA+
KCNAB1	MESO+
KCNC2	UVM+
KCNC2	ACC+
KCNG3	ESCA+
KCNG3	LGG+
KCNH8	GBM+
KCNH8	PCPG+
KCNIP4-IT1	ESCA+
KCNIP4-IT1	KIRP+
KCNK6	UCS+
KCNK6	DLBC+
KCNMA1	UVM+
KCNMA1	THYM+
KCNN3	THYM+
KCNN3	UVM+
KCTD15	ACC-
KCTD15	BLCA+
KCTD6	BLCA+
KCTD6	LUAD+
KDM5C	ACC+
KDM5C	PCPG+
KEAP1	UVM+
KEAP1	THYM+
KHDRBS3	BRCA+
KHDRBS3	LUAD+
KIAA0040	UVM+
KIAA0040	THYM+
KIAA0368	SKCM+
KIAA0368	TGCT+
KIAA0415	SKCM+
KIAA0415	TGCT+
KIAA1328	UCEC+
KIAA1328	LUAD+
KIAA1598	GBM+
KIAA1598	DLBC+
KIAA1715	SKCM+
KIAA1715	TGCT+
KIF2B	ESCA+
KIF2B	KIRP+
KIT	THYM+
KIT	UVM+
KLF12	GBM+
KLF12	ACC-
KLHDC8B	MESO+
KLHDC8B	DLBC+
KLHDC9	THYM+
KLHDC9	UVM+
KLRG1	BLCA+
KLRG1	DLBC+
KRT16P1	CHOL+
KRT16P1	ACC+
KRT17P5	ESCA+
KRT17P5	LUSC+
KRT18	THYM+
KRT18	UVM+
KRT222	CHOL+
KRT222	UCS+
KRT25	ESCA+
KRT25	CHOL+
KRT76	THCA+
KRT76	STAD+
KRTAP10-5	MESO+
KRTAP10-5	KIRP+
KRTAP17-1	PAAD+
KRTAP17-1	MESO+
KRTAP19-7	LIHC+
KRTAP19-7	UCEC+
KRTAP5-3	KIRP+
KRTAP5-3	MESO+
L3MBTL3	SKCM+
L3MBTL3	TGCT+
LAG3	DLBC+
LAG3	GBM+
LARP4B	BLCA-
LARP4B	CHOL-
LCE1B	SARC+
LCE1B	ESCA+
LCE2C	COAD+
LCE2C	GBM+
LCMT1	THYM+
LCMT1	UVM+
LCN10	UVM+
LCN10	THYM+
LELP1	KIRP+
LELP1	THYM+
LETM1	SKCM+
LETM1	UCS+
LGI3	TGCT+
LGI3	SKCM+
LIM2	BRCA+
LIM2	PAAD+
LIN52	ACC+
LIN52	LIHC+
LINC00051	STAD+
LINC00051	ESCA+
LINC00303	KIRP+
LINC00303	ESCA+
LINC00366	PAAD+
LINC00366	GBM+
LINC00469	KIRP+
LINC00469	ACC+
LINC00558	MESO+
LINC00558	COAD+
LINC00632	KIRC+
LINC00632	KIRP+
LINC00710	PRAD+
LINC00710	ESCA+
LINC00906	MESO+
LINC00906	ESCA+
LINC01067	KIRC+
LINC01067	STAD+
LINC01182	KIRC+
LINC01182	SKCM+
LINC01551	KIRC+
LINC01551	ESCA+
LINC01591	COAD+
LINC01591	ESCA+
LINC02396	ACC+
LINC02396	ESCA+
LIPT2	UVM+
LIPT2	THYM+
LOC100128191	GBM+
LOC100128191	MESO+
LOC100129387	GBM+
LOC100129387	BLCA+
LOC100130557	GBM+
LOC100130557	KIRP+
LOC100131691	KIRC+
LOC100131691	CHOL+
LOC100132215	KIRC+
LOC100132215	PAAD+
LOC100133985	MESO+
LOC100133985	BLCA+
LOC100190938	THYM+
LOC100190938	UVM+
LOC100272146	KIRC+
LOC100272146	UCEC+
LOC100303728	UCS+
LOC100303728	BLCA+
LOC220930	CHOL+
LOC220930	BLCA+
LOC283174	UVM+
LOC283174	THYM+
LOC400931	KIRC+
LOC400931	PAAD+
LOC642826	GBM+
LOC642826	PCPG+
LOC642846	LAML+
LOC642846	GBM+
LOC646762	SKCM+
LOC646762	TGCT+
LOC650368	KIRC+
LOC650368	UCEC+
LOC678655	THYM+
LOC678655	UVM+
LOC96610	THYM+
LOC96610	UVM+
LOH12CR1	UCS+
LOH12CR1	KIRC+
LONRF1	SKCM+
LONRF1	TGCT+
LPA	SKCM+
LPA	BRCA+
LRFN1	UCS+
LRFN1	BLCA+
LRIT1	PRAD+
LRIT1	ACC+
LRP1B	GBM+
LRP1B	ESCA+
LRP2	LUAD+
LRP2	PRAD+
LRRC16A	TGCT+
LRRC16A	SKCM+
LRRC37A3	KIRP+
LRRC37A3	ACC+
LRRC4	ESCA+
LRRC4	LUSC+
LRRC4B	ACC-
LRRC4B	BLCA+
LRRC53	LIHC+
LRRC53	SARC+
LRRC61	UVM+
LRRC61	THYM+
LRTM1	ESCA+
LRTM1	MESO+
LTB4R	GBM+
LTB4R	CHOL+
LTBP4	UCS+
LTBP4	BLCA+
LY6G6C	LUSC+
LY6G6C	UCEC+
LYPD1	TGCT+
LYPD1	MESO+
LYPD3	KIRC+
LYPD3	UCS+
LYPD6	SKCM+
LYPD6	TGCT+
LYSMD2	THYM+
LYSMD2	UVM+
MACROD1	CHOL+
MACROD1	DLBC+
MAD2L2	BLCA+
MAD2L2	UCS+
MAGED1	TGCT+
MAGED1	SKCM+
MAGED4	SKCM+
MAGED4	TGCT+
MAGEH1	SKCM+
MAGEH1	TGCT+
MAK	BLCA+
MAK	UVM+
MAP3K10	UCS+
MAP3K10	BLCA+
MAP6	UVM+
MAP6	THYM+
MAPK13	GBM+
MAPK13	CHOL-
MAPK14	GBM+
MAPK14	SARC+
MAPK7	PAAD+
MAPK7	CHOL-
MAPK8IP2	THYM+
MAPK8IP2	UVM+
MAPRE2	CHOL+
MAPRE2	UCS+
MARCKSL1	MESO+
MARCKSL1	BLCA+
MAS1	KIRC+
MAS1	LGG+
MAT2A	ACC+
MAT2A	KIRP+
MATN2	THYM+
MATN2	UVM+
MCM8	LIHC+
MCM8	ACC-
MCTP2	THYM+
MCTP2	UVM+
MDC1	BLCA+
MDC1	LIHC+
MDFIC	UVM+
MDFIC	THYM+
MDN1	ACC+
MDN1	GBM+
ME1	DLBC+
ME1	UCS+
MED29	BLCA+
MED29	UCS+
MEF2B	THYM+
MEF2B	UVM+
MEGF11	GBM+
MEGF11	TGCT+
MELK	UCS+
MELK	ESCA+
MEN1	BLCA+
MEN1	UCS+
MERTK	LUSC+
MERTK	ACC+
MET	TGCT+
MET	SKCM+
METTL3	GBM+
METTL3	SARC-
METTL7B	DLBC+
METTL7B	ACC+
MEX3A	BLCA+
MEX3A	KIRC+
MEX3B	PCPG+
MEX3B	BLCA+
MFI2	PCPG+
MFI2	UCS+
MGAT1	TGCT+
MGAT1	SKCM+
MID1	TGCT+
MID1	SKCM+
MID1IP1	UVM+
MID1IP1	THYM+
MIF4GD	UVM+
MIF4GD	THYM+
MIR1-1HG	ACC+
MIR1-1HG	MESO+
MIR1302-3	UCEC+
MIR1302-3	SKCM+
MKNK2P1	KIRC+
MKNK2P1	COAD+
MLLT10	GBM+
MLLT10	UCS+
MLLT3	THYM+
MLLT3	UVM+
MLST8	THYM+
MLST8	UVM+
MMP17	TGCT+
MMP17	SKCM+
MNAT1	ESCA+
MNAT1	CHOL+
MOBP	ESCA+
MOBP	LUSC+
MOCS3	TGCT+
MOCS3	SKCM+
MON1A	UVM+
MON1A	THYM+
MOS	COAD+
MOS	SARC+
MPHOSPH9	LIHC+
MPHOSPH9	GBM+
MPPED1	LUSC+
MPPED1	HNSC+
MPV17L	UVM+
MPV17L	THYM+
MRAS	DLBC+
MRAS	ACC+
MROH2B	SKCM+
MROH2B	BRCA+
MRPS34	CHOL+
MRPS34	UCS+
MSI1	MESO+
MSI1	LUSC+
MSL1	BLCA-
MSL1	UCS+
MSTO1	UVM+
MSTO1	THYM+
MTA2	UCS+
MTA2	CHOL+
MTND2P9	LAML+
MTND2P9	PRAD+
MTPAP	ESCA-
MTPAP	GBM+
MUC22	SARC+
MUC22	ESCA+
MUM1L1	UCS+
MUM1L1	MESO+
MVP	ESCA-
MVP	DLBC+
MYADML	KIRC+
MYADML	ESCA+
MYBBP1A	THYM+
MYBBP1A	UVM+
MYC	UVM+
MYC	THYM+
MYCBP	UCS+
MYCBP	OV+
MYF5	GBM+
MYF5	MESO+
MYL3	UCEC+
MYL3	ACC+
MYO10	SKCM+
MYO10	TGCT+
MYO3A	UVM+
MYO3A	THYM+
MYO9B	TGCT+
MYO9B	SKCM+
MYOD1	LIHC+
MYOD1	TGCT+
NAA40	GBM+
NAA40	CHOL+
NAGLU	TGCT+
NAGLU	SKCM+
NANOS2	BLCA+
NANOS2	ACC+
NAP1L2	UCS+
NAP1L2	ESCA+
NAT10	UVM+
NAT10	THYM+
NCAN	ESCA+
NCAN	BLCA+
NCAPG	GBM+
NCAPG	UCS+
NCBP2	BLCA+
NCBP2	UCS+
NCRNA00095	ACC+
NCRNA00095	KIRP+
NCRNA00204B	UCEC+
NCRNA00204B	KIRC+
NDUFA3P3	PRAD+
NDUFA3P3	BRCA+
NDUFA4L2	LIHC+
NDUFA4L2	ACC+
NEB	THYM+
NEB	UVM+
NEFH	UCS+
NEFH	DLBC+
NEK6	TGCT+
NEK6	SKCM+
NELL2	DLBC+
NELL2	CESC+
NEU3	GBM+
NEU3	ACC+
NEURL	UVM+
NEURL	THYM+
NFATC2	TGCT+
NFATC2	SKCM+
NFYA	SKCM+
NFYA	TGCT+
NHLRC2	LIHC+
NHLRC2	GBM+
NHP2L1	ESCA+
NHP2L1	CHOL+
NID1	SARC-
NID1	ACC+
NIPSNAP3B	MESO+
NIPSNAP3B	BLCA+
NKD2	THYM+
NKD2	UVM+
NKPD1	UCEC+
NKPD1	ESCA+
NKX2-6	UCEC+
NKX2-6	KIRP+
NKX3-1	KIRC+
NKX3-1	UCS+
NLGN3	TGCT+
NLGN3	BLCA+
NME1	UCS+
NME1	CHOL+
NME2P1	KIRP+
NME2P1	CHOL+
NOL7	CHOL-
NOL7	UCS+
NOS3	THYM+
NOS3	UVM+
NPC1	ACC+
NPC1	DLBC+
NPM1	SARC+
NPM1	KIRP+
NRG1-IT1	MESO+
NRG1-IT1	COAD+
NRXN3	LUAD+
NRXN3	HNSC+
NTMT2	ESCA+
NTMT2	ACC+
NUDT16	TGCT+
NUDT16	SKCM+
NUDT16L1	UVM+
NUDT16L1	THYM+
NUDT17	BLCA+
NUDT17	ACC+
NUMBL	BLCA+
NUMBL	UCS+
NWD2	PRAD+
NWD2	TGCT+
NXPH1	ESCA+
NXPH1	PRAD+
OAS3	UCS+
OAS3	DLBC+
OFD1	ACC+
OFD1	DLBC+
OGDHL	UVM+
OGDHL	THYM+
OLFM2	DLBC+
OLFM2	BLCA+
OLFM3	PRAD+
OLFM3	TGCT+
OLIG3	PAAD+
OLIG3	ACC+
OOSP2	ESCA+
OOSP2	COAD+
OPALIN	BLCA+
OPALIN	ESCA+
OPHN1	GBM+
OPHN1	UCEC+
OPN1MW	UVM+
OPN1MW	PRAD+
OPRK1	LGG+
OPRK1	ACC+
OR11L1	KIRP+
OR11L1	PAAD+
OR13A1	THYM+
OR13A1	UVM+
OR13C3	ACC+
OR13C3	LIHC+
OR13G1	MESO+
OR13G1	KIRP+
OR1A1	UCEC+
OR1A1	KIRP+
OR1D2	LIHC+
OR1D2	KIRP+
OR1L1	STAD+
OR1L1	SKCM+
OR2AK2	PAAD+
OR2AK2	STAD+
OR2B3	ESCA+
OR2B3	THCA+
OR2H1	ESCA+
OR2H1	KIRP+
OR2S2	MESO+
OR2S2	LIHC+
OR2T3	COAD+
OR2T3	ESCA+
OR4D5	KIRP+
OR4D5	LIHC+
OR4D9	KIRP+
OR4D9	ESCA+
OR4F17	PAAD+
OR4F17	BRCA+
OR4K2	ESCA+
OR4K2	KIRP+
OR4M1	KIRP+
OR4M1	UCEC+
OR4N2	SKCM+
OR4N2	ESCA+
OR4P4	KIRP+
OR4P4	PRAD+
OR51A8P	ESCA+
OR51A8P	THYM+
OR52L1	KIRP+
OR52L1	HNSC+
OR52R1	UCEC+
OR52R1	ESCA+
OR5AS1	MESO+
OR5AS1	KIRP+
OR5D14	LIHC+
OR5D14	KIRP+
OR5M10	BLCA+
OR5M10	LAML+
OR5M8	UCS+
OR5M8	DLBC+
OR5M9	LAML+
OR5M9	KIRP+
OR6C70	CESC+
OR6C70	COAD+
OR6C75	ESCA+
OR6C75	UCS+
OR6S1	ESCA+
OR6S1	KIRC+
OR6W1P	UCEC+
OR6W1P	STAD+
OR7A5	ESCA+
OR7A5	LUSC+
OR7C2	KIRP+
OR7C2	MESO+
OR8H2	LIHC+
OR8H2	ESCA+
OR8J3	UCEC+
OR8J3	BLCA+
OR8K1	OV+
OR8K1	ESCA+
OR8K2P	BLCA+
OR8K2P	COAD+
OR8K4P	KIRP+
OR8K4P	BLCA+
OR8S1	STAD+
OR8S1	ESCA+
OR9G9	THYM+
OR9G9	CESC+
OTUB2	ACC+
OTUB2	PCPG+
OTUD6A	COAD+
OTUD6A	ESCA+
OTX1	SKCM+
OTX1	TGCT+
OTX2	PAAD+
OTX2	ESCA+
P2RY13	DLBC+
P2RY13	ACC-
PABPC4	ESCA+
PABPC4	OV+
PAF1	UCS+
PAF1	BLCA+
PAGE4	ACC+
PAGE4	THCA+
PAK5	LUSC+
PAK5	ESCA+
PARP14	DLBC+
PARP14	GBM+
PAX7	THCA+
PAX7	MESO+
PCDH15	UVM+
PCDH15	ESCA+
PCDH19	HNSC+
PCDH19	LUSC+
PCP4	LUAD+
PCP4	MESO+
PCP4L1	LUAD+
PCP4L1	LIHC+
PDE2A	UVM+
PDE2A	THYM+
PDE3B	DLBC+
PDE3B	ACC-
PDE4DIP	ACC+
PDE4DIP	DLBC+
PDF	BLCA+
PDF	ESCA-
PDGFD	UVM+
PDGFD	THYM+
PELI2	LUAD+
PELI2	BLCA+
PENK	LIHC+
PENK	HNSC+
PEX11B	ACC+
PEX11B	ESCA-
PEX5L	UVM+
PEX5L	THYM+
PFDN4	ACC-
PFDN4	KIRP+
PFKP	THYM+
PFKP	UVM+
PGBD1	BLCA+
PGBD1	UCS+
PGBD4	ACC+
PGBD4	KIRP+
PHF10	UCS+
PHF10	MESO+
PHGR1	ACC+
PHGR1	THYM+
PHTF1	BLCA+
PHTF1	UCS+
PI4K2A	CHOL+
PI4K2A	DLBC+
PIAS2	ACC+
PIAS2	LIHC+
PIGC	MESO+
PIGC	UCS+
PIK3C3	UCS+
PIK3C3	LUAD+
PIK3R4	TGCT+
PIK3R4	SKCM+
PIK3R6	DLBC+
PIK3R6	ACC-
PIM2	UVM+
PIM2	THYM+
PINX1	SKCM+
PINX1	TGCT+
PISRT1	ESCA+
PISRT1	KIRP+
PJA2	TGCT+
PJA2	SKCM+
PLA2G2D	THYM+
PLA2G2D	UVM+
PLA2G7	DLBC+
PLA2G7	GBM+
PLCB2	UVM+
PLCB2	THYM+
PLCD1	UCS+
PLCD1	LUSC+
PLCG2	THYM+
PLCG2	UVM+
PLEKHB1	UVM+
PLEKHB1	THYM+
PLEKHF1	UCS-
PLEKHF1	DLBC+
PLEKHG2	BLCA+
PLEKHG2	ACC-
PLEKHG6	THYM+
PLEKHG6	UVM+
PLK4	GBM+
PLK4	LIHC+
PMAIP1	UVM+
PMAIP1	THYM+
PMCHL1	CHOL+
PMCHL1	ESCA+
PNPLA2	UVM+
PNPLA2	THYM+
POLA1	UVM+
POLA1	THYM+
POLE3	TGCT+
POLE3	SKCM+
POLG2	GBM+
POLG2	KIRP+
POLR2G	UCS+
POLR2G	CHOL+
POLR2H	UCS+
POLR2H	BRCA-
POLR3K	UVM+
POLR3K	THYM+
POP5	UCS+
POP5	ESCA-
PORCN	UVM+
PORCN	THYM+
POTEC	KIRP+
POTEC	UCEC+
POU2F2	ACC-
POU2F2	KIRC+
POU6F1	UCS+
POU6F1	BLCA+
PPIAL4C	SKCM+
PPIAL4C	TGCT+
PPIE	UCS+
PPIE	OV+
PPM1G	CHOL+
PPM1G	UCS+
PPM1H	THYM+
PPM1H	UVM+
PPM1K	GBM+
PPM1K	UCS+
PPME1	UVM+
PPME1	THYM+
PPP1R11	UCS+
PPP1R11	CHOL-
PPP1R14D	LUAD+
PPP1R14D	LUSC+
PPP2R2A	TGCT+
PPP2R2A	SKCM+
PPT1	OV+
PPT1	ESCA+
PPY2P	SARC+
PPY2P	MESO+
PRAME	UCS+
PRAME	KIRP+
PRAMEF12	CHOL+
PRAMEF12	THCA+
PRAMEF14	BRCA+
PRAMEF14	PAAD+
PRAMEF18	ESCA+
PRAMEF18	KIRP+
PRAMEF20	KIRP+
PRAMEF20	ESCA+
PRAMEF8	STAD+
PRAMEF8	PAAD+
PRDM12	TGCT+
PRDM12	LIHC+
PRDM8	DLBC+
PRDM8	BLCA+
PRDX1	KIRP+
PRDX1	STAD-
PRG3	STAD+
PRG3	BRCA+
PRIC285	DLBC+
PRIC285	GBM+
PRKCE	SKCM+
PRKCE	TGCT+
PRMT7	SARC-
PRMT7	GBM+
PRMT8	LUAD+
PRMT8	ESCA+
PRPF4	TGCT+
PRPF4	SKCM+
PRR4	CHOL-
PRR4	KIRC+
PRR7	CHOL+
PRR7	BLCA+
PRSS12	UCS+
PRSS12	GBM+
PRSS41	ACC+
PRSS41	CHOL+
PRSS58	SARC+
PRSS58	UCEC+
PSMB1	UCS+
PSMB1	MESO+
PSMB2	UCS+
PSMB2	OV+
PSMC3	PAAD+
PSMC3	UCS+
PSMC4	UCS+
PSMC4	BLCA+
PSMC5	UCS+
PSMC5	CHOL+
PSME3	SKCM+
PSME3	TGCT+
PSMG2	CHOL-
PSMG2	UCS+
PSORS1C3	KIRC+
PSORS1C3	ESCA-
PTAFR	GBM+
PTAFR	DLBC+
PVR	UVM+
PVR	THYM+
PXN	LUAD-
PXN	DLBC+
PYCR2	UVM+
PYCR2	THYM+
PYGO2	ACC+
PYGO2	BLCA+
QTRT1	UVM-
QTRT1	CHOL+
RAB15	UCS+
RAB15	HNSC+
RAB28	SKCM+
RAB28	UCS+
RAB28P2	PAAD+
RAB28P2	CESC+
RAB33A	CHOL+
RAB33A	BLCA+
RAB3B	LGG+
RAB3B	UCS+
RAB3IP	UCS+
RAB3IP	SKCM+
RAB6C	KIRC+
RAB6C	UCS+
RAB7A	TGCT+
RAB7A	SKCM+
RAB8B	ESCA-
RAB8B	LIHC+
RABEP2	UVM+
RABEP2	THYM+
RAD51	CHOL+
RAD51	UCS+
RAD51AP1	UCS+
RAD51AP1	GBM+
RAI2	MESO+
RAI2	CHOL+
RALGPS2	GBM+
RALGPS2	SARC-
RANBP1	UCS+
RANBP1	CHOL+
RAPGEF6	LAML+
RAPGEF6	GBM+
RAPGEFL1	UCS+
RAPGEFL1	KIRC+
RARA	CHOL+
RARA	UCS+
RASD2	UVM+
RASD2	THYM+
RASL11B	MESO+
RASL11B	CESC+
RASSF6	UVM+
RASSF6	THYM+
RBP7	SARC+
RBP7	UCS+
RBPJ	CHOL-
RBPJ	GBM+
RCAN3	SKCM+
RCAN3	ACC-
RCL1	DLBC+
RCL1	GBM+
RDBP	BLCA+
RDBP	UCS+
RDH12	UVM+
RDH12	ACC+
REEP1	ACC+
REEP1	KIRC+
REEP2	UVM+
REEP2	THYM+
REG1A	ACC+
REG1A	PCPG+
REG1B	SKCM+
REG1B	SARC+
REG3A	ACC+
REG3A	SARC+
RELT	UVM+
RELT	THYM+
REPS2	GBM+
REPS2	MESO+
REV3L	SKCM+
REV3L	TGCT+
RFX5	UVM+
RFX5	THYM+
RGS12	SKCM+
RGS12	TGCT+
RGS16	THYM+
RGS16	UVM+
RGS3	SKCM+
RGS3	TGCT+
RHAG	BLCA+
RHAG	MESO+
RIC8B	UVM+
RIC8B	THYM+
RINL	UCS+
RINL	ACC-
RLF	OV+
RLF	ESCA+
RMST_10	TGCT+
RMST_10	MESO+
RND2	UCS+
RND2	KIRC+
RNF19BPY	DLBC+
RNF19BPY	KIRC+
RNF213	GBM+
RNF213	DLBC+
RNMTL1	UVM+
RNMTL1	THYM+
RNPS1	UVM+
RNPS1	THYM+
RNU6-548P	HNSC+
RNU6-548P	LIHC+
ROD1	TGCT+
ROD1	SKCM+
RP11-1109M24.15	ESCA+
RP11-1109M24.15	HNSC+
RP11-1127D7.2	LGG+
RP11-1127D7.2	UCEC+
RP11-128I7.1	TGCT+
RP11-128I7.1	ACC+
RP11-12D5.6	UCS+
RP11-12D5.6	SARC+
RP11-139I14.2	STAD+
RP11-139I14.2	DLBC+
RP11-165I9.9	COAD+
RP11-165I9.9	HNSC+
RP11-173E2.2	GBM+
RP11-173E2.2	SKCM+
RP11-178L8.6	PAAD+
RP11-178L8.6	CHOL+
RP11-232C2.3	SKCM+
RP11-232C2.3	ESCA+
RP11-235G24.2	SARC+
RP11-235G24.2	CHOL+
RP11-244B22.12	COAD+
RP11-244B22.12	KIRP+
RP11-253D19.2	LUSC+
RP11-253D19.2	ESCA+
RP11-263K19.6	SKCM+
RP11-263K19.6	KIRP+
RP11-278L15.3	LIHC+
RP11-278L15.3	HNSC+
RP11-286N22.16	KIRC+
RP11-286N22.16	ACC+
RP11-347D21.2	PAAD+
RP11-347D21.2	PRAD+
RP11-347J14.8	ACC+
RP11-347J14.8	TGCT+
RP11-364B14.1	PRAD+
RP11-364B14.1	ESCA+
RP11-378I6.1	ESCA+
RP11-378I6.1	KIRC+
RP11-379J13.1	PRAD+
[truncated: 1,864 more rows]

## Sheet: Between-tumors duplicates #2
A4GALT		Between-tumors duplicates (each gene is listed once)
AAK1
AARS2
AARSD1
ABCA2
ABCA3
ABCB9
ABCC5
ABCD1P4
ABCF1
ABCF2
ABHD6
ABLIM3
AC005863.1
AC006335.6
AC007163.3
AC007682.4
AC008069.2
AC008991.1
AC013733.3
AC018696.1
AC079354.3
AC079355.1
AC079779.6
AC090696.2
AC093166.2
AC093166.3
AC096669.1
AC105342.1
AC114752.3
ACCN2
ACE
ACP2
ACSM5P1
ACTR3BP2
ADAD1
ADAM7
ADAMDEC1
ADAR
ADCK4
ADCY7
ADD1
ADD3
ADIPOR1
ADORA1
ADRBK2
ADSSL1
AGAP2
AGPAT3
AGPAT6
AK5
AKAP4
AKAP5
AKT1
AKT2
ALDOC
ALKBH5
ALOX5
AMDHD2
AMELX
AMIGO2
AMPH
ANKRD13B
ANKRD23
ANKRD30BP2
ANKRD58
ANKRD66
ANO8
ANXA1
ANXA4
ANXA5
AP000705.7
AP001172.3
APBA2
APLN
APOA1BP
APOBEC1
APPBP2
APTX
ARFIP2
ARG2
ARHGAP17
ARHGEF2
ARHGEF26
ARHGEF3
ARL2BPP6
ARNT
ARNT2
ARTN
ASAH1
ASB9
ASPHD2
ATP2A1
ATP2C1
ATP6V0C
ATP6V1B2
ATP8B2
ATP9A
ATPBD4
ATRIP
AVIL
AVP
AZGP1
B3GNT7
B3GNT8
B4GALT2
BACH2
BAG5
BARHL1
BARHL2
BAT4
BAT5
BATF3
BBS4
BCAR3
BCHE
BCKDHA
BCKDK
BCL11B
BCL9
BCL9L
BCOR
BCORL1
BEND5
BEST2
BHMT2
BIK
BIN1
BIRC8
BLNK
BMP5
BMP8A
BMP8B
BPESC1
BPGM
BPIFA2
BPIFB2
BPIFB3
BRD1
BRF2
BSX
BTG3
BTN2A2
BUD13
C10orf71
C10orf75
C11orf48
C11orf66
C11orf84
C11orf93
C12orf34
C12orf48
C12orf61
C12orf76
C14orf37
C15orf34
C15orf52
C15orf62
C16orf52
C16ORF82
C17orf28
C17orf76
C17orf86
C18orf18
C18ORF54
C19orf47
C1orf109
C1orf198
C1orf216
C1orf226
C1orf31
C1orf43
C1orf53
C1orf85
C1ORF94
C1QL1
C20orf103
C20orf118
C20orf3
C20orf46
C21orf119
C21orf33
C21orf58
C22orf41
C2CD2L
C2CD4C
C2orf68
C3orf21
C3orf34
C3orf70
C6orf132
C6orf192
C6orf89
C7orf46
C8orf73
C9orf125
C9orf25
C9orf80
CA11
CA3
CABS1
CACNA1A
CACNA1E
CACNA2D2
CACNG2
CADPS2
CALB2
CALHM2
CAMK2D
CAMK2N1
CAMK4
CAMKK1
CAMTA2
CAP1
CARD10
CARD9
CASC3
CASD1
CBLL2
CBWD6
CBX8
CCDC136
CCDC140
CCDC172
CCDC34
CCDC73
CCDC86
CCDC93
CCL26
CCT3
CCT8L2
CD163L1
CDC14C
CDC42EP4
CDC45
CDC6
CDCA7L
CDH18
CDH23
CDHR1
CDK20
CDK5
CDK5R1
CDKN1A
CDKN1C
CDYL
CEACAM19
CEACAM7
CECR6
CELSR3
CEND1
CENPV
CENPW
CEP170
CES5A
CETN1
CFC1
CFHR5
CFP
CH17-333M13.1
CHML
CHODL
CHRNA3
CHST10
CHST7
CHTF18
CHURC1
CITED4
CKB
CKMT2
CLCN5
CLDN1
CLEC19A
CLEC2D
CLN6
CLPB
CNFN
CNIH2
CNIH3
CNIH4
CNNM2
CNOT6
CNTLN
COCH
COL21A1
COL7A1
COLEC11
COQ10A
CORO2B
CORO6
CPLX4
CPM
CPSF7
CREB3L4
CREG1
CRISP1
CRISPLD1
CRMP1
CRX
CSHL1
CSK
CSMD2
CSN2
CSNK2B
CST5
CST8
CST9L
CSTF3
CT45A6
CT47A12
CT47B1
CTA-150C2.20
CTBP1
CTC-525D6.1
CTCFL
CTD-2060F24.1
CTD-2200P10.3
CTH
CTSH
CTXN2
CXCL9
CXCR2P1
CXorf57
CXXC5
CYB561D2
CYB5A
CYB5R1
CYB5R2
CYB5R3
CYCSP49
CYLC2
CYP26B1
CYP2A13
CYP2U1
CYP4F8
CYP51A1
CYTL1
CYTSB
DAO
DAPK1
DAXX
DBN1
DCLK2
DCLRE1C
DCSTAMP
DCTN3
DCTN5
DDAH2
DDX12
DDX60L
DEAF1
DEFB118
DEFB125
DENND1C
DEPDC7
DERL1
DERL3
DEXI
DHX16
DIABLO
DISC1
DISP1
DKK1
DLG2
DLGAP3
DLX4
DLX6
DMRT2
DMRT3
DMRTB1
DNAJA1
DNAJA3
DNAJB4
DNAJC12
DNAJC25
DNASE1L2
DNMBP
DNTTIP1
DOK6
DOM3Z
DPF2
DPH2
DPPA4
DPYSL4
DRD3
DRD5
DSCAML1
DSG4
DTNA
DTX3L
DUSP10
DUSP23
DUSP8
DUX4L18
DUX4L19
DYNC1I1
DYTN
E2F2
E2F3
E2F5
E2F8
EBF3
EEF1G
EEF1GP8
EFCAB2
EFHD1
EFNB3
EFR3B
EGFR
EGLN3
EGR3
EHBP1L1
EID2
EID2B
EIF2AK2
EIF3C
EIF3CL
EIF3F
EIF3G
EIF4E1B
ELFN2
ELK1P1
ELL3
ELMO2
ELOVL2
ELOVL4
ELOVL5
ELP2
EME1
ENO2
ENPP2
ENTHD1
EPB41L3
EPCAM
EPHX1
EPM2A
ERC2
ESR1
ETV4
EXOSC3
EXOSC5
FADS1
FAM100A
FAM102A
FAM117A
FAM117B
FAM120B
FAM122C
FAM125B
FAM126A
FAM129A
FAM131A
FAM149A
FAM198B
FAM200A
FAM35B2
FAM46A
FAM65B
FAM66C
FAM69B
FAM74A1
FAM78B
FAM89B
FAM90A27P
FAM92A1P2
FANCG
FAXC
FBF1
FBL
FBN2
FBXL16
FBXO15
FBXO27
FBXO31
FBXO36
FBXO45
FBXO9
FCN3
FCRL6
FDPS
FEN1
FGD5
FGF12
FGF3
FGFBP2
FGFR3
FGL2
FIS1
FITM2
FKBP10
FKBP11
FKBP14
FKBP15
FKBPL
FLJ35220
FLJ35390
FLVCR1
FMO10P
FMO2
FNIP2
FOLH1
FOXB2
FRG2DP
FRMD4A
FRMPD2
FRMPD2B
FRZB
FST
FTSJ3
FUT10
FUT9
FXYD6
FZD7
G0S2
GAB4
GABRA1
GABRA5
GABRB2
GADD45A
GAGE2C
GALNT11
GALP
GANAB
GARNL3
GATA3
GCG
GCNT2
GDAP1
GDF2
GDF9
GEN1
GFRA4
GIPC3
GJA10
GJB2
GJC1
GJD2
GKAP1
GLT6D1
GLTPD1
GLYATL3
GMIP
GNAL
GNAZ
GNB1L
GNB3
GNB4
GNG13
GNG3
GNL1
GNL2
GNPTG
GOLGA6L1
GOLGA6L6
GOLGA7
GOLGA7B
GOT1L1
GPM6A
GPR101
GPR119
GPR139
GPR148
GPR158-AS1
GPR162
GPR32
GPR6
GPR89C
GPRASP2
GPRC5B
GPX6
GRAMD1A
GRAMD1B
GRASP
GRM1
GRM5
GRM5P1
GRXCR1
GSPT2
GSTT4
GSX1
GUCA1A
GUCA1C
GUSBP1
GUSBP3
GYLTL1B
H1F0
HAGHL
HAPLN3
HAUS3
HBQ1
HBS1L
HCG18
HCN3
HCRTR2
HELLS
HELT
HERC2P4
HES6
HHATL
HIAT1
HIATL1
HIST1H2BK
HIST1H3E
HIST3H2A
HIST4H4
HKR1
HLA-G
HLX
HMBOX1
HMGA1P7
HMGB1P13
HMGB3P18
HMGB4
HMGCS2
HOXA3
HOXD1
HPSE
HS3ST5
HSD3B2
HSD3B7
HSDL2
HSF2
HSF2BP
HSP90AB1
HTATIP2
HTR1A
HTR1E
HTR3C
HTR3D
HTR5A-AS1
HUS1
ICE2P2
ICOSLG
IER5
IFI16
IFI44
IFITM5
IFNA17
IFT46
IGFBP2
IGFBPL1
IGHV3-29
IGSF21
IGSF6
IGSF8
IGSF9
IKBKG
IL1R2
IL21R
INA
ING2
ING3
INO80C
INPP5J
INPP5K
INSM1
INTS9
IPW
IRAK3
IRF2BP2
IRF9
ISG20
ITPKB
ITPRIPL1
IVD
JARID2
JMJD1C
JMJD5
JMY
JTB
KCNAB1
KCNC2
KCNG3
KCNG4
KCNH2
KCNH8
KCNIP3
KCNIP4-IT1
KCNJ11
KCNK6
KCNMA1
KCNN3
KCTD15
KCTD20
KCTD6
KDM5C
KEAP1
KHDRBS3
KIAA0040
KIAA0368
KIAA0415
KIAA1210
KIAA1324
KIAA1328
KIAA1598
KIAA1715
KIAA1908
KIF2B
KIT
KLF12
KLHDC8B
KLHDC9
KLRG1
KNCN
KRT16P1
KRT17P5
KRT18
KRT222
KRT25
KRT76
KRTAP10-12
KRTAP10-5
KRTAP17-1
KRTAP19-7
KRTAP5-3
L3MBTL3
LAG3
LARP4B
LCE1B
LCE2C
LCMT1
LCN10
LELP1
LETM1
LGI3
LHX8
LIM2
LIN52
LINC00029
LINC00051
LINC00303
LINC00366
LINC00469
LINC00558
LINC00588
LINC00608
LINC00632
LINC00661
LINC00710
LINC00906
LINC00928
LINC01067
LINC01182
LINC01551
LINC01591
LINC01845
LINC02396
LIPT2
LOC100128191
LOC100129387
LOC100130557
LOC100131691
LOC100132215
LOC100133985
LOC100190938
LOC100272146
LOC100303728
LOC144571
LOC220930
LOC283174
LOC400043
LOC400931
LOC642826
LOC642846
LOC646762
LOC650368
LOC678655
LOC96610
LOH12CR1
LONRF1
LPA
LRFN1
LRIT1
LRMP
LRP1B
LRP2
LRP8
LRRC16A
LRRC16B
LRRC30
LRRC37A3
LRRC4
LRRC4B
LRRC53
LRRC61
LRRC72
LRTM1
LSS
LTB4R
LTBP4
LY6G6C
LYPD1
LYPD3
LYPD4
LYPD6
LYSMD2
LZTS1
MACROD1
MAD2L2
MAGED1
MAGED4
MAGED4B
MAGEF1
MAGEH1
MAK
MAN2B1
MANEAL
MAP2K6
MAP3K10
MAP6
MAPK12
MAPK13
MAPK14
MAPK7
MAPK8IP1
MAPK8IP2
MAPRE2
MARCKSL1
MAS1
MAT2A
MATN2
MCM3APAS
MCM8
MCTP2
MDC1
MDFIC
MDN1
ME1
MEA1
MED29
MEF2B
MEGF11
MELK
MEN1
MERTK
MET
METTL3
METTL7B
MEX3A
MEX3B
MFI2
MGAT1
MGAT4D
MGC16275
MID1
MID1IP1
MIF4GD
MIR1-1HG
MIR1302-3
MKNK2P1
MLLT10
MLLT11
MLLT3
MLST8
MMD
MMP17
MMP25
MNAT1
MOBP
MOCS3
MON1A
MORN4
MOS
MPHOSPH9
MPPED1
MPV17L
MRAS
MROH2B
MRPS34
MS4A18
MSI1
MSL1
MSTO1
MSTO2P
MTA2
MTND2P9
MTPAP
MUC17
MUC22
MUM1L1
MVP
MYADML
MYBBP1A
MYC
MYCBP
MYF5
MYH6
MYL3
MYO10
MYO3A
MYO9B
MYOD1
MYOG
NAA40
NAGLU
NANOS2
NAP1L2
NAT10
NCAN
NCAPG
NCBP2
NCRNA00095
NCRNA00204B
NDUFA3P3
NDUFA4L2
NEB
NEFH
NEFHP1
NEK6
NELL2
NEU3
NEURL
NEUROD1
NEUROD2
NEUROD4
NEUROD6
NEUROG1
NFAM1
NFATC2
NFYA
NHLRC2
NHP2L1
NHSL1
NID1
NIPSNAP3B
NKAIN1
NKD2
NKPD1
NKX2-6
NKX3-1
NLGN3
NLRP13
NME1
NME2P1
NOBOX
NOL7
NOS3
NOVA1
NPC1
NPM1
NPTXR
NRG1-IT1
NRXN2
NRXN3
NT5DC1
NTMT2
NUDT16
NUDT16L1
NUDT17
NUMBL
NWD2
NXPH1
NXPH4
OAS3
OBFC2B
OFD1
OGDHL
OLFM2
OLFM3
OLIG3
OOSP2
OPALIN
OPHN1
OPN1MW
OPRK1
OR11A1
OR11L1
OR13A1
OR13C3
OR13G1
OR1A1
OR1D2
OR1L1
OR2AK2
OR2B3
OR2H1
OR2L2
OR2L3
OR2L5
OR2L8
OR2S2
OR2T3
OR2Z1
OR4D1
OR4D11
OR4D5
OR4D9
OR4F17
OR4K2
OR4M1
OR4N2
OR4P4
OR51A8P
OR52L1
OR52R1
OR5AS1
OR5D14
OR5J2
OR5M10
OR5M8
OR5M9
OR6B3
OR6C70
OR6C75
OR6S1
OR6W1P
OR7A5
OR7C1
OR7C2
OR8H2
OR8J3
OR8K1
OR8K2P
OR8K4P
OR8S1
OR9G9
OTOL1
OTUB2
OTUD6A
OTX1
OTX2
P2RY13
PABPC4
PAF1
PAGE4
PAK5
PARP14
PAX6
PAX7
PBX3
PBXIP1
PCDH15
PCDH19
PCP4
PCP4L1
PDCD2
PDE2A
PDE3B
PDE4DIP
PDF
PDGFD
PDXP
PECI
PELI2
PENK
PEX11B
PEX5L
PFDN4
PFKL
PFKP
PGBD1
PGBD4
PGM2
PHF10
PHGR1
PHOX2B
PHTF1
PI4K2A
PI4KB
PIAS2
PIGC
PIK3C3
PIK3R4
PIK3R6
PIM2
PINX1
PISRT1
PJA2
PLA2G2D
PLA2G7
PLCB2
PLCB3
PLCD1
PLCG2
PLCXD1
PLD3
PLEKHB1
PLEKHF1
PLEKHG2
PLEKHG6
PLK4
PLP1
PLXNB2
PMAIP1
PMCHL1
PNPLA2
POLA1
POLE3
POLG2
POLR2G
POLR2H
POLR3E
POLR3K
POP5
PORCN
POTEC
POU2F2
POU6F1
PPIAL4C
PPIE
PPM1G
PPM1H
PPM1J
PPM1K
PPME1
PPP1R11
PPP1R14D
PPP2R2A
PPT1
PPY2P
PRAME
PRAMEF12
PRAMEF14
PRAMEF16
PRAMEF17
PRAMEF18
PRAMEF20
PRAMEF22
PRAMEF8
PRDM12
PRDM8
PRDX1
PRG3
PRIC285
PRKCE
PRMT7
PRMT8
PROX1
PRPF4
PRR23A
PRR27
PRR30
PRR4
PRR7
PRSS12
PRSS41
PRSS53
PRSS58
PSIP1
PSMB1
PSMB2
PSMC3
PSMC4
PSMC5
PSMD3
PSME3
PSMG2
PSORS1C3
PTAFR
PTGR1
PTP4A3
PVR
PWP2
PXN
PYCR2
PYGO2
QTRT1
RAB15
RAB28
RAB28P2
RAB33A
RAB3A
RAB3B
RAB3IP
RAB6B
RAB6C
RAB7A
RAB8B
RABEP2
RAD51
RAD51AP1
RAI2
RALGPS2
RANBP1
RAP2B
RAPGEF4
RAPGEF6
RAPGEFL1
RAPH1
RARA
RASD2
RASL11B
RASSF6
RBM38
RBMXL3
RBP7
RBPJ
RCAN3
RCL1
RCOR2
RDBP
RDH12
RDM1
REEP1
REEP2
REG1A
REG1B
REG3A
REG3G
RELT
REPS2
RERG
REV3L
RFX5
RGS12
RGS16
RGS17
RGS3
RHAG
RIC8B
RINL
RLF
RMST_10
RN7SL190P
RND2
RNF114
RNF157
RNF19BPY
RNF213
RNMTL1
RNPS1
RNU6-548P
ROD1
ROM1
RP11-1109M24.15
RP11-1127D7.2
RP11-128I7.1
RP11-12D5.6
RP11-139I14.2
RP11-165I9.9
RP11-173E2.2
RP11-178L8.6
RP11-232C2.3
RP11-235G24.2
RP11-244B22.12
RP11-253D19.2
RP11-263K19.6
RP11-278L15.3
RP11-286N22.16
RP11-347D21.2
RP11-347J14.8
RP11-364B14.1
RP11-378I6.1
RP11-379J13.1
RP11-395E19.4
RP11-3N2.11
RP11-432M8.16
RP11-48L13.1
RP11-499E14.1
RP11-504E21.1
RP11-540K16.2
RP11-542M13.1
RP11-544D21.2
RP11-56L13.4
RP11-628E19.2
RP11-733D4.1
RP11-736I10.2
RP11-87E22.2
RP11-94B19.5
RP1-28O17.1
RP13-516M14.4
RP13-895J2.9
RP4-534P7.2
RP4-672N11.1
RP4-675G8.3
RP4-788P17.1
RP5-1051D14.1
RP5-1158E12.2
RPL10A
RPL13A
RPL13AP20
RPL13AP6
RPL18
RPL23
RPL38
RPL3L
RPL4
RPL7A
RPL7P61
RPLP0
RPLP2
RPP21
RPS11
RPS13
RPS15
RPS16
RPS6
RPS6KA3
RPTN
RTN4RL2
RUNDC3A
RUNX3
RXFP2
SACS
SAMD4B
SAMHD1
SARS2
SART1
SASH1
SBK1
SC65
SCAMP5
SCARNA11
SCD
SCFD2
SCGB2A2
SCHIP1
SCN10A
SCRT1
SCUBE2
SDC3
SDCBP
SDCCAG3
SDK1
SEC11C
SELENOV
SEMA6D
SEMG2
SEPTIN14
SERPINA3
SERPINB12
SERPINB9
SERTAD3
SEZ6
SEZ6L
SF3A3
SGK1
SGK494
SH2B2
SH3BGR
SHKBP1
SHOX
SIGLEC1
SIGMAR1
SIPA1L2
SIX1
SIX6
SKIV2L
SKOR2
SLAIN1
SLAMF7
SLC12A7
SLC16A14
SLC17A1
SLC17A2
SLC17A3
SLC17A6
SLC22A12
SLC22A24
SLC22A25
SLC22A9
SLC24A5
SLC25A13
SLC25A14
SLC25A3P1
SLC26A1
SLC26A5
SLC26A6
SLC2A6
SLC2A9
SLC30A3
SLC35B3
SLC35G3
SLC36A2
SLC39A10
SLC39A13
SLC39A2
SLC39A6
SLC39A7
SLC46A1
SLC48A1
SLC5A5
SLC6A14
SLC6A15
SLC6A19
SLC6A5
SLC6A9
SLC9A3R1
SLC9A5
SLC9B1P2
SLCO3A1
SLCO4A1
SLITRK1
SLMO1
SMAD6
SMAP2
SMARCD1
SMARCD2
SMC6
SMCP
SMG5
SMN1
SMPD3
SNAI1P1
SNAP25
SNAPC1
SNHG10
SNIP1
SNORD116-4
SNRPCP6
SNX10
SNX30
SOD1
SOGA3
SOX12
SOX13
SOX2
SOX2-OT
SOX5
SPAG11A
SPAG11B
SPAST
SPATA3
SPATA31A6
SPATA31B1P
SPATA31C2
SPATA31D1
SPATA31D3
SPATA31D4
SPATA31D5P
SPDYE8P
SPEG
SPRR1A
SPRR1B
SPSB4
SPTLC3
SPZ1
SRC
SRCIN1
SREBF1
SREBF2
SRGAP1
SRI
SRPK2
SRPRB
SRRM4
SSBP3
SSH2
SSR1
SST
SSTR4
SSU72P1
ST3GAL5
ST6GAL1
ST6GAL2
ST6GALNAC4
ST7OT1
STAP2
STEAP1
STK32B
STMN2
STRADA
STUB1
STX1A
STXBP5
SUDS3
SUGT1P1
SULF1
SUMO2
SUMO2P6
SUPT20HL2
SUPT5H
SUSD1
SUZ12P
SV2A
SYCE1L
SYMPK
SYN1
SYN2
SYNM
SYP
SYT11
SYT2
SYT7
SYT9
SYVN1
TAAR5
TACR3
TAF8
TARBP1
TARS2
TBC1D15
TBC1D21
TBC1D24
TBC1D7
TBCC
TBP
TBX22
TC2N
TCAP
TCEAL2
TCERG1
TCF3
TCFL5
TCHHL1
TCP10L
TCP10L3
TCP11L1
TCP11X1
TCP11X2
TDRD7
TEAD4
TERF2IP
TEX47
TEX55
TFAP2B
TFAP2E
TFAP4
TFB2M
TFDP3
TFF3
TGIF2LY
TGM3
TGM6
TIGD3
TLK2
TLR5
TLR7
TM2D2
TM7SF2
TMBIM6
TMED10
TMED7-TICAM2
TMEM117
TMEM150C
TMEM176A
TMEM176B
TMEM192
TMEM198
TMEM206
TMEM207
TMEM235
TMEM44
TMEM66
TMIGD1
TMSB15A
TNFAIP2
TNFAIP3
TNFRSF11A
TNIP1
TNNC2
TNNT2
TNNT3
TNRC6B
TOMM6
TOP2A
TOPAZ1
TOPORS
TP73
TPD52L3
TPTE2P4
TRAF4
TRAP1
TRAPPC4
TRAPPC9
TRAT1
TREM1
TRIB1
TRIB2
TRIM36
TRIM38
TRIM42
TRIM43
TRIM43CP
TRIM46
TRIM49
TRIM49B
TRIM49D1
TRIM49D2
TRIM51
TRIM51FP
TRIM53AP
TRIM53BP
TRIM58
TRIM60
TRIM68
TRIM69
TRIML1
TRMT112
TSEN54
TSGA13
TSPAN11
TSPAN15
TSPAN32
TSPY3
TSPY4
TSPYL1
TUBB
TUBB2B
TUBB3
TUFM
TUFT1
TXK
TXNDC11
TXNDC5
TYRO3
U3
UBAP2
UBE2G2
UBE2K
UBE2R2
UBL7
UBTFL3
UBXN1
UBXN8
UCA1
UGCG
UGT2A3
UHRF1BP1
UHRF1BP1L
ULK3
UMOD
UNCX
USP5
USP54
UTP15
UTP3
VAPA
VCP
VENTXP1
VENTXP7
VEZF1
VOPP1
VPREB3
VPS33A
VPS37C
VPS41
VPS52
VPS72
VTA1
VWA5A
VWA5B2
WDFY4
WDR24
WDR33
WDR45
WDR8
WDR81
WDR86
WIF1
WIPI1
WNK1
XAGE3
XBP1
XPO6
YEATS4
YIF1A
YJEFN3
YY2
ZBTB12
ZBTB16
ZBTB22
ZBTB3
ZBTB34
ZBTB42
ZBTB44
ZBTB46
ZBTB9
ZC3H4
ZCCHC12
ZCCHC18
ZCCHC7
ZFAND2A
ZFAT
ZFP30
ZFP69
ZHX2
ZKSCAN3
ZKSCAN4
ZMPSTE24
ZMYND17
ZNF141
ZNF169
ZNF239
ZNF259
ZNF275
ZNF34
ZNF345
ZNF354A
ZNF418
ZNF420
ZNF438
ZNF519
ZNF521
ZNF527
ZNF529
ZNF568
ZNF569
ZNF570
ZNF571
ZNF572
ZNF585A
ZNF585B
ZNF595
ZNF598
ZNF599
ZNF607
ZNF611
ZNF642
ZNF643
ZNF703
ZNF705G
ZNF716
ZNF735
ZNF76
ZNF764
ZNF780A
ZNF781
ZNF793
ZNF804A
ZNF804B
ZNF821
ZNF831
ZP4
ZSWIM1
ZSWIM2

## Sheet: Between-tumors duplicates #3
ALKBH5		Between-tumors duplicates (each gene is listed once)
APOA1BP		Only AP-2d targets are listed in this spreadsheet (they are further subjected to interconnectivity analysis via GeneMania)
APPBP2
ARG2
ATP2C1
AVP
B3GNT8
BCOR
BCORL1
BIK
BRF2
CCT3
CCT8L2
CDH23
CDK5R1
CFHR5
CLPB
CNTLN
CORO2B
CT47B1
CYB5R3
DENND1C
DERL3
DMRTB1
DUSP10
EID2
EIF3C
EIF3CL
FAM122C
FAM65B
FBL
FGL2
FITM2
GDAP1
GIPC3
GJC1
GNL2
GPR6
GSPT2
HSF2
IFI44
IGFBP2
JARID2
KCNIP3
KEAP1
KRT18
KRT25
KRTAP5-3
MAPK14
MAS1
MCM8
MDFIC
MSTO1
NFATC2
NFYA
OAS3
OR13A1
PGBD1
POLR3K
POU6F1
PPT1
PRAMEF20
PVR
PXN
RFX5
RINL
RNF213
RPL23
RPL38
RUNDC3A
SAMHD1
SCHIP1
SDC3
SH2B2
SLC26A1
SMAP2
SMPD3
SNX10
SOX2
ST6GAL1
STAP2
STEAP1
STRADA
SUPT5H
TARS2
TCF3
TCFL5
TEAD4
TMEM44
TRAF4
UBXN1
VPS33A
WDR45
ZBTB12
ZBTB3
ZFAT
ZNF527
ZNF568
ZNF585B
ZNF611
