# Supplementary material for: AP-2δ Is the Most Relevant Target of AP-2 Family-Focused Cancer Therapy and Affects Genome Organization
Source: Cells. 2022 Dec 19;11(24):4124. doi: 10.3390/cells11244124 (PMC9776946; doi:10.3390/cells11244124)
Supplement: Supplementary file 1 [file cells-11-04124-s001.zip › Supplementary_File_S8.xlsx]

## Sheet: Suppl.FileS8 Title
	Supplementary File S8 – The list of currently known AP-2δ targets collected from Harmonizome and literature data.
	Genes are sorted alphabetically.
	"Combined" spreadsheet is a list of genes taken from two other spreadsheets.
	For the experimentally validated AP-2d targets, the source is provided (in the form of article's DOI and if applicable: GEO accession ID).

## Sheet: Combined
A1CF
AACS
ABCC10
ABCG1
ABCG2
ABHD4
ABL2
ACE2
ACER1
ACER2
ACOT1
ACOT6
ACOX1
ACRC
ACTR5
ACY1
ACYP2
ADAM17
ADAMTS13
ADAMTSL4
ADAMTSL5
ADCY10
ADCY6
ADGRA2
AFAP1
AFAP1L1
AFF4
AFM
AGER
AGPAT4
AGRN
AHCTF1
AHCYL1
AHCYL2
AIF1L
AIMP2
AIP
AKIRIN2
AKR1A1
AKR1B10
ALDH1A2
ALKBH5
ALKBH7
ALOX15
ALPK2
ALPPL2
ALX1
AMBRA1
AMPD3
ANK2
ANKLE2
ANKRD35
ANXA6
ANXA7
AP1S3
AP3B1
AP3D1
APC2
APITD1
APOA1BP
APOBEC3F
APOBEC3G
APOC4
APOL2
APOL6
APPBP2
AQP8
AR
ARAP2
ARF1
ARG2
ARHGAP11A
ARHGEF15
ARIH1
ARL10
ARL2
ARL8A
ARMS2
ARPP19
ART1
ART5
ASB6
ASGR1
ASPDH
ATAD5
ATE1
ATG4C
ATIC
ATL3
ATP11B
ATP13A4
ATP2C1
ATP5B
ATP5L2
ATP6V0A1
ATP6V0A2
ATP6V0A4
ATP6V1E1
ATP6V1F
ATP8A2
ATP8B3
ATXN3
AUH
AURKAIP1
AVP
AVPI1
AZU1
B3GALT6
B3GAT3
B3GNT2
B3GNT8
B3GNT9
B4GALT3
BAK1
BANP
BAX
BAZ1B
BBC3
BBX
BCAR1
BCAS4
BCL2L13
BCL7A
BCL7B
BCOR
BCORL1
BCS1L
BDH1
BEST4
BIK
BIN2
BIRC6
BLOC1S3
BNIP1
BNIP3
BPY2
BRF2
BRIP1
BRWD1
BSPH1
BST1
BTBD18
C1GALT1C1
C2
C3AR1
CABP1
CACHD1
CALCOCO2
CAMLG
CAND2
CAPN3
CAPNS1
CARD14
CARHSP1
CARKD
CASP3
CAST
CAT
CBFA2T2
CBS
CBX1
CCAR1
CCDC106
CCDC110
CCDC117
CCDC121
CCDC153
CCDC155
CCDC18
CCDC30
CCDC33
CCDC89
CCDC9
CCL15
CCL17
CCT3
CCT8L2
CD14
CD160
CD244
CD300A
CD300LF
CD320
CD3D
CD3G
CD48
CD52
CD99
CDC42
CDH23
CDK15
CDK5R1
CDK7
CDKL3
CDS1
CEBPA
CEBPB
CEBPG
CELF5
CELSR2
CENPQ
CEP164
CEP290
CFC1B
CFD
CFHR5
CHD1
CHID1
CHMP4A
CIB2
CIDEC
CISD2
CLCN7
CLDN2
CLEC7A
CLPB
CLPTM1
CLPX
CMTM6
CNR1
CNTLN
CNTN5
COG1
COG7
COG8
COL14A1
COMMD7
COQ6
CORO2B
CORO7
COX4I1
COX7A1
COX7B2
COX8A
CPA2
CPB2
CPN1
CRB3
CRYBB3
CSF2RA
CSF3
CSNK1E
CSNK1G3
CSTB
CT47A1
CT47A10
CT47A11
CT47A2
CT47A6
CT47A7
CT47A9
CT47B1
CTBP2
CTCF
CTHRC1
CTNND1
CTRB1
CTSW
CTU1
CUL5
CUX1
CYB5R3
CYP26A1
CYS1
CYTH4
D2HGDH
DAGLA
DALRD3
DAZAP2
DBNDD2
DCAF10
DCAF4L2
DCST2
DCXR
DDAH1
DDHD2
DDIT3
DDX1
DDX27
DEDD
DEFB121
DEFB4A
DENND1C
DENND2A
DERL3
DGKE
DHRS9
DHX33
DHX34
DHX8
DHX9
DIS3L
DLAT
DLG2
DLGAP1
DMKN
DMRTB1
DMRTC1
DMRTC1B
DNAI2
DNAJC11
DNM1L
DOCK5
DOCK6
DOHH
DOT1L
DPF1
DPP8
DPY19L4
DRP2
DUSP10
DUSP21
DVL3
ECE2
ECH1
ECHDC3
EDDM3B
EED
EFEMP2
EFHC1
EGFLAM
EGR1
EHD2
EHHADH
EID2
EIF2AK1
EIF3C
EIF3CL
EIF4B
EIF4G1
EIF4H
ELAC2
ELOF1
ELP2
ELSPBP1
ENOX1
ENPEP
ENTPD5
ENTPD6
EP300
EPB42
ERCC2
ERP27
ERP29
ESR2
ESRRB
ETAA1
ETS1
ETS2
EVPL
EXOC7
EXOSC4
EXTL3
EZH2
EZR
F12
FAHD2A
FAM104A
FAM109A
FAM118A
FAM122B
FAM122C
FAM124B
FAM129C
FAM134C
FAM166B
FAM180A
FAM183A
FAM186A
FAM193A
FAM193B
FAM53A
FAM65B
FAM71E2
FAM83A
FAM8A1
FAM98C
FAM9A
FANCF
FARSA
FBL
FBLIM1
FBXL18
FBXO43
FBXW12
FBXW2
FCER2
FCHO1
FERMT1
FGD2
FGD4
FGF1
FGFR1
FGFR3
FGL1
FGL2
FGR
FIGNL1
FITM2
FLCN
FLNA
FLT4
FLYWCH1
FMN2
FMO5
FNBP4
FOLR3
FOSB
FOXA1
FOXD2
FOXJ2
FOXO4
FOXP2
FPR2
FRAT1
FRMD8
FSD1
FTCD
FUBP1
FUT2
FUT5
FXR2
FYTTD1
FZD9
FZR1
GABPB2
GAK
GALNT8
GAPDHS
GAS2
GAS7
GAS8
GAST
GATA1
GATA2
GATA4
GATA6
GATS
GCH1
GCM1
GCNT1
GDA
GDAP1
GDPD2
GHDC
GIMAP8
GIP
GIPC3
GIT2
GJB6
GJC1
GJD3
GLB1L2
GLOD4
GLTPD2
GLTSCR1
GLYCTK
GMPR
GNA11
GNA15
GNL2
GNLY
GOLGA3
GOT2
GPATCH1
GPATCH8
GPKOW
GPR160
GPR6
GPR84
GPX4
GRINA
GRIPAP1
GSG1
GSPT1
GSPT2
GTF2IRD1
GTF3C4
GUCY2D
H2AFZ
H3F3C
H6PD
HAPLN2
HAUS1
HAUS4
HAVCR2
HBZ
HDAC2
HDAC6
HERC4
HERPUD1
HEXB
HGSNAT
HIF1A
HIGD1B
HINT2
HIPK1
HIPK4
HIRA
HMBS
HMG20B
HMOX1
HMOX2
HMP19
HNF1A
HNF4A
HNMT
HNRNPA0
HNRNPA1L2
HNRNPF
HOMER2
HOXA4
HOXA5
HOXC8
HPRT1
HRH2
HS1BP3-IT1
HS6ST2
HSBP1L1
HSCB
HSD17B3
HSF1
HSF2
HUNK
HVCN1
ICMT
IDE
IDH1
IFI44
IFIT1
IFITM1
IFITM2
IFT52
IGFBP2
IGFBP7
IGLL1
IKZF3
IL11
IL12RB1
IL31RA
IL4
INHBC
INPP4A
INSL3
INSL5
INTS3
INTS4
IPO5
IPO9
IQGAP1
IRAK2
IRAK4
ITFG3
ITGA10
ITGAL
ITLN2
ITSN1
ITSN2
JAG1
JARID2
JMJD6
JMJD7-PLA2G4B
JOSD1
JSRP1
JUN
JUND
KANK3
KAT2B
KCNA2
KCNE1
KCNIP3
KCNRG
KCTD11
KDM4A
KEAP1
KIAA0195
KIAA0907
KIAA1161
KIAA1522
KIF21A
KISS1R
KLF2
KLF8
KLHL5
KLK3
KLK7
KLRG2
KRBA2
KRT18
KRT24
KRT25
KRTAP2-1
KRTAP5-1
KRTAP5-3
KRTAP5-8
KRTAP9-2
L3MBTL2
LAGE3
LAIR1
LAMA1
LARS
LAT2
LCE3D
LCN8
LDHC
LDHD
LDLR
LDLRAD1
LEO1
LGALS8
LHX3
LIFR
LIMA1
LIN7B
LINC02126
LINGO3
LMAN2L
LOC728392
LOXL2
LPAR6
LRFN4
LRP4
LRP5L
LRRC10B
LRRC2
LRRC43
LRRC57
LSM11
LSM5
LSP1
LTB
LUC7L3
LY96
LYG1
LYSMD4
LZIC
MAD1L1
MAD2L1BP
MAFA
MAFG
MAK16
MAMSTR
MAN1B1
MANBA
MAP1LC3C
MAPK14
MAPK15
MAPRE1
MAPRE3
MAS1
MATK
MBLAC1
MCAT
MCM8
MCM9
MDFIC
MDH2
MED11
MED15
MED18
MEIS1
METTL10
METTL9
MFSD6L
MFSD7
MGAT4A
MGEA5
MGST1
MICALL1
MIIP
MINA
MIS12
MMAA
MMP11
MMS19
MOGAT3
MOGS
MORN3
MPDU1
MPND
MPV17L2
MRPL15
MRPL20
MRPL30
MRPL37
MRPL4
MRPL47
MRPS14
MS4A7
MSN
MST1R
MSTO1
MTF1
MTF2
MTFR1
MTHFD1
MTIF2
MTL5
MTO1
MTPN
MTRF1
MUC6
MVK
MYADML2
MYB
MYO1C
MYO7B
MYO9A
NACA
NAPSA
NARF
NCCRP1
NCR1
NDUFA1
NDUFA10
NDUFAB1
NDUFAF1
NDUFAF3
NEXN
NFATC2
NFATC2IP
NFE2
NFIA
NFIB
NFYA
NFYC
NGFRAP1
NIF3L1
NIPA1
NIPAL3
NKTR
NLRP11
NLRP12
NLRP2
NLRP9
NMNAT1
NMRAL1
NOL3
NOS1
NOS1AP
NOSIP
NOSTRIN
NOX4
NPEPPS
NPLOC4
NPS
NR1D1
NR1D2
NR1H3
NR2E3
NR3C1
NRM
NRSN2
NSA2
NT5DC2
NTHL1
NUDC
NUDCD1
NUDCD2
NUP155
NUP85
NUP98
NVL
NWD1
NXNL1
NYX
OAS3
OAZ2
OCEL1
ODF2
OGDH
OR13A1
OTOF
PABPN1
PADI2
PADI3
PAGE1
PAK3
PAK6
PARP11
PARVB
PARVG
PCDH9
PCDHA
PCNA
PCYT1B
PDCL2
PDE6G
PDGFC
PDLIM3
PDP2
PDPR
PDSS1
PEA15
PEAR1
PEX12
PFDN1
PFKFB1
PGAP2
PGBD1
PGPEP1L
PHB
PHC1
PHF13
PHF8
PHLDB3
PHYH
PIK3C2B
PIK3IP1
PIP
PIP5K1A
PKN3
PLA2G15
PLA2G1B
PLA2G4C
PLEC
PLEKHG4
PLEKHH1
PLEKHJ1
PLEKHM1
PLIN3
PLP2
PLSCR2
PMS2
PNMA5
PNN
PNRC2
PODNL1
POLA2
POLDIP3
POLR2A
POLR2B
POLR2D
POLR2J
POLR2J2
POLR2J3
POLR3K
POU1F1
POU2F1
POU3F2
POU5F1
POU6F1
PPARD
PPARG
PPARGC1B
PPIH
PPIL3
PPIP5K1
PPP1R15A
PPP2R3B
PPT1
PQBP1
PQLC3
PRAMEF20
PRC1
PRDM10
PRDM2
PRKAR1B
PRODH
PRODH2
PRPF8
PRPH2
PRR13
PRR19
PRR5
PRRC2C
PRRG4
PRRX2
PRSS27
PRTN3
PSKH1
PSMA6
PSMA8
PSMB11
PSMC1
PSME4
PTF1A
PTH1R
PTPRA
PVR
PXMP2
PXMP4
PXN
PYCRL
QRICH2
RAB21
RAB8A
RAD1
RAD23A
RAD51C
RAI1
RALGDS
RAN
RAP1A
RASGRP3
RASSF2
RAX2
RBBP5
RBL1
RBM25
RBM5
RBM6
RBX1
RCC2
RCCD1
RCOR1
RDH13
RENBP
RER1
REST
RFX5
RGS11
RGS20
RHBDF2
RHOBTB2
RHOV
RILPL2
RIMKLA
RIMS1
RINL
RLN1
RNF121
RNF125
RNF14
RNF166
RNF181
RNF2
RNF213
RNF26
RNF4
RNF8
RPAIN
RPH3A
RPL13
RPL18A
RPL23
RPL29
RPL38
RPL5
RPL7L1
RPL8
RPL9
RPS12
RPS14
RPS25
RPS27
RPS6KA1
RPS7
RRN3
RSAD1
RSL1D1
RSPO3
RSPO4
RTBDN
RTEL1
RTL6
RTN2
RTN3
RTN4IP1
RUFY3
RUNDC3A
RWDD2B
RWDD3
S100A11
S100A6
S1PR2
SAE1
SAG
SAMHD1
SAP30
SAR1B
SCGB1A1
SCGB1D1
SCHIP1
SCN3B
SDC3
SDF2L1
SDHC
SDS
SEC14L1
SEC14L3
SEC61G
SELE
SELPLG
SEMA4B
SENP5
SENP6
SEPHS2
SERF2
SET
SETD8
SETX
SGSH
SGSM3
SGTB
SH2B1
SH2B2
SH2D3A
SH3GLB2
SHB
SIN3A
SIN3B
SIPA1L1
SIRT6
SLC19A3
SLC22A23
SLC23A2
SLC25A16
SLC25A20
SLC25A30
SLC25A41
SLC25A43
SLC26A1
SLC28A3
SLC2A14
SLC33A1
SLC35F5
SLC4A4
SLC6A3
SLC9A1
SMAD3
SMAGP
SMAP1
SMAP2
SMARCAL1
SMC1A
SMOX
SMPD3
SMTNL1
SNAPC5
SNAPIN
SNF8
SNRNP35
SNRNP40
SNRPA
SNRPE
SNX10
SNX21
SORCS3
SORD
SOX2
SP1
SPACA4
SPAG5
SPAG9
SPATA24
SPC24
SPHK2
SPNS3
SPRYD4
SPSB1
SPTLC1
SRD5A3
SRF
SRL
SRP14
SRP19
SSR2
SSTR1
SSTR5
ST3GAL2
ST6GAL1
ST6GALNAC1
ST8SIA2
STAP2
STAT3
STAT5A
STEAP1
STK16
STRA6
STRADA
STX19
SUB1
SUMF1
SUPT5H
SUZ12
SYCE2
SYCP2
SYN3
SYNJ1
SYNJ2BP
SYNPO2L
SYT3
SYTL2
TAB1
TAC3
TAF5
TAF7L
TAL1
TAL2
TARM1
TARS2
TATDN2
TBC1D12
TBL2
TBL3
TBX6
TCF3
TCF4
TCFL5
TDG
TDP2
TEAD4
TEKT2
TESK2
TFAP2C
TFE3
THAP3
THRAP3
THUMPD1
THUMPD2
TICAM1
TIMM22
TIMM50
TIMP1
TIPRL
TJAP1
TK1
TKTL2
TLE6
TLK1
TLX2
TM4SF1
TM4SF19
TMC5
TMC7
TMCO2
TMEM102
TMEM126A
TMEM130
TMEM134
TMEM141
TMEM170A
TMEM184B
TMEM201
TMEM205
TMEM211
TMEM213
TMEM219
TMEM30A
TMEM42
TMEM44
TMIGD2
TMPRSS2
TMX3
TNFRSF13C
TNFRSF17
TNIP2
TNPO2
TOM1
TOMM20
TOMM34
TOP3B
TOR1B
TP53
TPCN2
TPD52
TPPP2
TRADD
TRAF3IP2
TRAF3IP3
TRAF4
TREH
TRIAP1
TRIB3
TRIM22
TRIM27
TRIM39
TRIM47
TRIM66
TRIML2
TRIP11
TRMT2B
TROVE2
TRPM1
TRPM7
TRPV1
TRPV4
TSPAN10
TSSK3
TSTA3
TTLL1
TTYH3
TUBA3D
TUBA3E
TUBA8
TUSC5
U2AF2
UBA2
UBB
UBE2D4
UBE2H
UBR5
UBXN1
UBXN11
UBXN7
UCK1
UCKL1
UCN
UFC1
UFSP2
UNKL
UPF2
UQCRC1
UQCRHL
URM1
USF2
USP12
USP16
USP39
USP4
UTP14C
UTRN
UTS2
VAV1
VKORC1L1
VMO1
VPS11
VPS25
VPS26A
VPS29
VPS33A
VPS4A
VSIG10
VSTM1
VSX1
WAS
WBP2
WDR13
WDR4
WDR44
WDR45
WDR47
WDR70
WHSC1L1
WIPI2
WNT1
WNT8A
XG
XIAP
XIRP1
XKR7
XPR1
XRCC1
XYLB
YDJC
YIF1B
YPEL1
YY1
YY1AP1
ZBED2
ZBED4
ZBTB12
ZBTB17
ZBTB3
ZBTB40
ZBTB6
ZC3H14
ZC3HAV1L
ZCCHC17
ZCCHC4
ZCCHC8
ZDHHC13
ZDHHC9
ZEB1
ZFAT
ZFYVE16
ZMAT1
ZMAT3
ZMYND10
ZMYND19
ZNF138
ZNF143
ZNF146
ZNF205
ZNF250
ZNF257
ZNF280B
ZNF329
ZNF341
ZNF383
ZNF395
ZNF407
ZNF414
ZNF417
ZNF441
ZNF468
ZNF493
ZNF527
ZNF568
ZNF57
ZNF579
ZNF585B
ZNF587
ZNF606
ZNF610
ZNF611
ZNF618
ZNF627
ZNF668
ZNF682
ZNF705A
ZNF707
ZNF761
ZNF768
ZNF77
ZNF776
ZNF778
ZNF786
ZNF789
ZNF813
ZNF814
ZNF845
ZNF91
ZNRF2
ZSCAN1
ZSCAN10
ZSCAN4

## Sheet: Harmonizome-based
A1CF
AACS
ABCC10
ABCG1
ABCG2
ABHD4
ABL2
ACER1
ACER2
ACOT1
ACOT6
ACOX1
ACRC
ACTR5
ACY1
ACYP2
ADAM17
ADAMTS13
ADAMTSL4
ADAMTSL5
ADCY10
ADCY6
AFAP1
AFAP1L1
AFM
AGER
AGRN
AHCTF1
AHCYL1
AHCYL2
AIF1L
AIMP2
AIP
AKIRIN2
AKR1A1
AKR1B10
ALKBH5
ALKBH7
ALOX15
ALPK2
ALPPL2
ALX1
AMBRA1
AMPD3
ANK2
ANKLE2
ANKRD35
ANXA6
ANXA7
AP1S3
AP3B1
AP3D1
APC2
APITD1
APOA1BP
APOBEC3F
APOBEC3G
APOC4
APOL2
APOL6
APPBP2
AQP8
AR
ARAP2
ARF1
ARG2
ARHGAP11A
ARHGEF15
ARIH1
ARL10
ARL2
ARL8A
ARMS2
ARPP19
ART1
ART5
ASB6
ASGR1
ASPDH
ATAD5
ATE1
ATG4C
ATIC
ATL3
ATP11B
ATP5B
ATP5L2
ATP6V0A1
ATP6V0A2
ATP6V0A4
ATP6V1E1
ATP6V1F
ATP8A2
ATP8B3
ATXN3
AUH
AURKAIP1
AVP
AVPI1
AZU1
B3GALT6
B3GAT3
B3GNT2
B3GNT8
B3GNT9
B4GALT3
BAK1
BANP
BAX
BAZ1B
BBC3
BBX
BCAR1
BCAS4
BCL2L13
BCL7A
BCL7B
BCOR
BCORL1
BCS1L
BDH1
BEST4
BIK
BIN2
BIRC6
BLOC1S3
BNIP1
BNIP3
BPY2
BRF2
BRIP1
BRWD1
BSPH1
BST1
BTBD18
C1GALT1C1
C2
C3AR1
CABP1
CACHD1
CALCOCO2
CAMLG
CAND2
CAPN3
CARD14
CARHSP1
CARKD
CASP3
CAST
CAT
CBFA2T2
CBS
CBX1
CCAR1
CCDC106
CCDC110
CCDC117
CCDC121
CCDC153
CCDC155
CCDC18
CCDC30
CCDC33
CCDC89
CCDC9
CCL15
CCL17
CCT3
CCT8L2
CD14
CD160
CD244
CD300A
CD300LF
CD320
CD3D
CD3G
CD48
CD52
CDC42
CDH23
CDK15
CDK5R1
CDK7
CDKL3
CEBPA
CEBPB
CEBPG
CELF5
CENPQ
CEP164
CFC1B
CFD
CFHR5
CHD1
CHID1
CHMP4A
CIB2
CIDEC
CISD2
CLCN7
CLDN2
CLEC7A
CLPB
CLPTM1
CLPX
CMTM6
CNR1
CNTLN
COG1
COG7
COG8
COL14A1
COMMD7
COQ6
CORO2B
CORO7
COX4I1
COX7A1
COX7B2
COX8A
CPA2
CPB2
CPN1
CRB3
CRYBB3
CSF2RA
CSF3
CSNK1E
CSNK1G3
CSTB
CT47A1
CT47A10
CT47A11
CT47A2
CT47A6
CT47A7
CT47A9
CT47B1
CTBP2
CTCF
CTHRC1
CTNND1
CTRB1
CTSW
CTU1
CUL5
CUX1
CYB5R3
CYP26A1
CYS1
CYTH4
D2HGDH
DAGLA
DALRD3
DAZAP2
DBNDD2
DCAF10
DCAF4L2
DCST2
DCXR
DDAH1
DDHD2
DDIT3
DDX1
DDX27
DEDD
DEFB121
DEFB4A
DENND1C
DENND2A
DERL3
DGKE
DHRS9
DHX33
DHX34
DHX8
DHX9
DIS3L
DLAT
DLGAP1
DMKN
DMRTB1
DMRTC1
DMRTC1B
DNAI2
DNAJC11
DNM1L
DOCK5
DOCK6
DOHH
DOT1L
DPF1
DPP8
DPY19L4
DRP2
DUSP21
DVL3
ECE2
ECH1
ECHDC3
EDDM3B
EED
EFEMP2
EFHC1
EGFLAM
EGR1
EHD2
EHHADH
EID2
EIF2AK1
EIF3C
EIF3CL
EIF4G1
EIF4H
ELAC2
ELOF1
ELSPBP1
ENOX1
ENPEP
ENTPD5
ENTPD6
EP300
EPB42
ERCC2
ERP27
ERP29
ESR2
ESRRB
ETAA1
ETS1
ETS2
EVPL
EXOC7
EXOSC4
EXTL3
EZH2
EZR
F12
FAHD2A
FAM104A
FAM109A
FAM118A
FAM122B
FAM122C
FAM124B
FAM129C
FAM134C
FAM166B
FAM180A
FAM183A
FAM186A
FAM193A
FAM193B
FAM53A
FAM65B
FAM71E2
FAM83A
FAM8A1
FAM98C
FAM9A
FARSA
FBL
FBLIM1
FBXL18
FBXO43
FBXW12
FBXW2
FCER2
FCHO1
FERMT1
FGD2
FGD4
FGF1
FGFR1
FGL1
FGL2
FGR
FIGNL1
FITM2
FLCN
FLNA
FLT4
FLYWCH1
FMO5
FNBP4
FOLR3
FOSB
FOXA1
FOXD2
FOXJ2
FOXO4
FOXP2
FPR2
FRAT1
FRMD8
FSD1
FTCD
FUBP1
FUT2
FUT5
FXR2
FYTTD1
FZD9
FZR1
GABPB2
GAK
GALNT8
GAPDHS
GAS2
GAS7
GAS8
GAST
GATA1
GATA2
GATA4
GATA6
GATS
GCH1
GCM1
GCNT1
GDA
GDPD2
GHDC
GIMAP8
GIP
GIPC3
GIT2
GJB6
GJC1
GJD3
GLB1L2
GLOD4
GLTPD2
GLTSCR1
GLYCTK
GMPR
GNA11
GNA15
GNL2
GNLY
GOLGA3
GOT2
GPATCH1
GPATCH8
GPKOW
GPR160
GPR6
GPR84
GPX4
GRINA
GRIPAP1
GSG1
GSPT1
GSPT2
GTF2IRD1
GTF3C4
GUCY2D
H2AFZ
H3F3C
H6PD
HAPLN2
HAUS1
HAUS4
HAVCR2
HBZ
HDAC2
HDAC6
HERC4
HERPUD1
HEXB
HGSNAT
HIF1A
HIGD1B
HINT2
HIPK1
HIPK4
HIRA
HMBS
HMG20B
HMOX2
HMP19
HNF1A
HNF4A
HNMT
HNRNPA0
HNRNPA1L2
HNRNPF
HOMER2
HOXA4
HOXA5
HPRT1
HRH2
HS1BP3-IT1
HS6ST2
HSBP1L1
HSCB
HSD17B3
HSF1
HSF2
HUNK
HVCN1
ICMT
IDE
IDH1
IFT52
IGFBP2
IGFBP7
IGLL1
IKZF3
IL11
IL12RB1
IL31RA
IL4
INHBC
INPP4A
INSL3
INSL5
INTS3
INTS4
IPO5
IPO9
IQGAP1
IRAK2
IRAK4
ITFG3
ITGA10
ITGAL
ITLN2
ITSN2
JAG1
JARID2
JMJD6
JMJD7-PLA2G4B
JOSD1
JSRP1
JUN
JUND
KANK3
KAT2B
KCNA2
KCNE1
KCNIP3
KCNRG
KCTD11
KDM4A
KEAP1
KIAA0195
KIAA0907
KIAA1161
KIAA1522
KIF21A
KISS1R
KLF2
KLHL5
KLK3
KLK7
KLRG2
KRBA2
KRT18
KRT24
KRT25
KRTAP2-1
KRTAP5-1
KRTAP5-3
KRTAP5-8
KRTAP9-2
L3MBTL2
LAGE3
LAIR1
LAMA1
LARS
LAT2
LCE3D
LCN8
LDHC
LDHD
LDLR
LDLRAD1
LEO1
LGALS8
LHX3
LIFR
LIMA1
LIN7B
LINGO3
LMAN2L
LOC728392
LOXL2
LPAR6
LRFN4
LRP4
LRP5L
LRRC10B
LRRC2
LRRC43
LRRC57
LSM11
LSM5
LSP1
LTB
LUC7L3
LY96
LYG1
LYSMD4
LZIC
MAD1L1
MAD2L1BP
MAFA
MAFG
MAK16
MAMSTR
MAN1B1
MANBA
MAP1LC3C
MAPK14
MAPK15
MAPRE1
MAPRE3
MAS1
MATK
MBLAC1
MCAT
MCM8
MCM9
MDFIC
MDH2
MED11
MED15
MED18
MEIS1
METTL10
METTL9
MFSD6L
MFSD7
MGAT4A
MGEA5
MGST1
MICALL1
MIIP
MINA
MMAA
MMP11
MOGAT3
MOGS
MORN3
MPDU1
MPND
MPV17L2
MRPL15
MRPL20
MRPL30
MRPL37
MRPL4
MRPL47
MRPS14
MS4A7
MST1R
MSTO1
MTF1
MTF2
MTFR1
MTHFD1
MTIF2
MTL5
MTO1
MTRF1
MUC6
MYADML2
MYB
MYO1C
MYO7B
MYO9A
NACA
NAPSA
NARF
NCCRP1
NCR1
NDUFA1
NDUFA10
NDUFAB1
NDUFAF1
NDUFAF3
NEXN
NFATC2
NFATC2IP
NFE2
NFIA
NFYA
NGFRAP1
NIF3L1
NIPA1
NIPAL3
NKTR
NLRP11
NLRP12
NLRP2
NLRP9
NMNAT1
NMRAL1
NOL3
NOS1
NOS1AP
NOSIP
NOSTRIN
NOX4
NPEPPS
NPLOC4
NPS
NR1D1
NR1H3
NR2E3
NR3C1
NRM
NRSN2
NSA2
NT5DC2
NTHL1
NUDC
NUDCD1
NUDCD2
NUP155
NUP85
NUP98
NVL
NWD1
NXNL1
NYX
OAZ2
OCEL1
ODF2
OGDH
OTOF
PABPN1
PADI2
PADI3
PAGE1
PAK3
PAK6
PARP11
PARVB
PARVG
PCNA
PDCL2
PDE6G
PDLIM3
PDPR
PDSS1
PEA15
PEAR1
PEX12
PFDN1
PGAP2
PGBD1
PGPEP1L
PHB
PHC1
PHF13
PHF8
PHLDB3
PHYH
PIK3C2B
PIK3IP1
PIP
PIP5K1A
PKN3
PLA2G15
PLA2G1B
PLA2G4C
PLEC
PLEKHG4
PLEKHH1
PLEKHJ1
PLEKHM1
PLIN3
PLP2
PLSCR2
PMS2
PNMA5
PNN
PNRC2
PODNL1
POLA2
POLDIP3
POLR2A
POLR2B
POLR2D
POLR2J
POLR2J2
POLR2J3
POLR3K
POU1F1
POU2F1
POU3F2
POU5F1
POU6F1
PPARD
PPARG
PPARGC1B
PPIH
PPIL3
PPIP5K1
PPP1R15A
PPP2R3B
PPT1
PQBP1
PQLC3
PRAMEF20
PRC1
PRDM2
PRKAR1B
PRODH
PRODH2
PRPF8
PRPH2
PRR13
PRR19
PRR5
PRRG4
PRRX2
PRSS27
PRTN3
PSKH1
PSMA6
PSMA8
PSMB11
PSMC1
PSME4
PTF1A
PTH1R
PTPRA
PVR
PXMP2
PXMP4
PXN
PYCRL
QRICH2
RAB21
RAB8A
RAD1
RAD23A
RAD51C
RAI1
RALGDS
RAN
RAP1A
RASGRP3
RASSF2
RAX2
RBBP5
RBL1
RBM25
RBM5
RBM6
RBX1
RCCD1
RCOR1
RDH13
RENBP
RER1
REST
RFX5
RGS11
RHBDF2
RHOBTB2
RHOV
RILPL2
RIMKLA
RIMS1
RINL
RLN1
RNF121
RNF125
RNF14
RNF166
RNF181
RNF2
RNF213
RNF26
RNF4
RNF8
RPAIN
RPH3A
RPL13
RPL18A
RPL23
RPL38
RPL5
RPL7L1
RPL8
RPL9
RPS12
RPS14
RPS25
RPS27
RPS6KA1
RPS7
RRN3
RSAD1
RSL1D1
RSPO4
RTBDN
RTEL1
RTN2
RTN3
RTN4IP1
RUNDC3A
RWDD2B
RWDD3
S100A11
S100A6
S1PR2
SAE1
SAG
SAMHD1
SAP30
SAR1B
SCGB1A1
SCGB1D1
SCHIP1
SCN3B
SDC3
SDF2L1
SDHC
SDS
SEC14L1
SEC14L3
SEC61G
SELE
SELPLG
SEMA4B
SENP5
SENP6
SEPHS2
SERF2
SET
SETD8
SETX
SGSH
SGSM3
SGTB
SH2B1
SH2B2
SH2D3A
SH3GLB2
SHB
SIN3A
SIN3B
SIPA1L1
SIRT6
SLC19A3
SLC22A23
SLC23A2
SLC25A16
SLC25A20
SLC25A30
SLC25A41
SLC25A43
SLC26A1
SLC28A3
SLC2A14
SLC33A1
SLC35F5
SLC4A4
SLC6A3
SLC9A1
SMAD3
SMAGP
SMAP1
SMAP2
SMARCAL1
SMC1A
SMOX
SMPD3
SMTNL1
SNAPC5
SNAPIN
SNF8
SNRNP35
SNRNP40
SNRPA
SNRPE
SNX10
SNX21
SORD
SOX2
SP1
SPACA4
SPAG5
SPAG9
SPATA24
SPC24
SPHK2
SPNS3
SPRYD4
SPSB1
SPTLC1
SRD5A3
SRF
SRL
SRP14
SRP19
SSR2
SSTR5
ST3GAL2
ST6GAL1
ST6GALNAC1
STAP2
STAT3
STAT5A
STEAP1
STK16
STRA6
STRADA
STX19
SUB1
SUMF1
SUPT5H
SUZ12
SYCE2
SYCP2
SYN3
SYNJ1
SYNJ2BP
SYNPO2L
SYT3
SYTL2
TAB1
TAC3
TAF5
TAF7L
TAL1
TAL2
TARM1
TARS2
TATDN2
TBC1D12
TBL2
TBL3
TBX6
TCF3
TCF4
TCFL5
TDG
TDP2
TEAD4
TEKT2
TESK2
TFAP2C
TFE3
THAP3
THRAP3
THUMPD1
THUMPD2
TICAM1
TIMM22
TIMM50
TIMP1
TIPRL
TJAP1
TK1
TKTL2
TLE6
TLK1
TLX2
TM4SF1
TM4SF19
TMC5
TMC7
TMCO2
TMEM102
TMEM126A
TMEM130
TMEM134
TMEM141
TMEM170A
TMEM184B
TMEM201
TMEM205
TMEM211
TMEM213
TMEM219
TMEM30A
TMEM42
TMEM44
TMIGD2
TMPRSS2
TMX3
TNFRSF13C
TNFRSF17
TNIP2
TNPO2
TOM1
TOMM20
TOMM34
TOP3B
TOR1B
TP53
TPCN2
TPD52
TPPP2
TRADD
TRAF3IP2
TRAF3IP3
TRAF4
TREH
TRIAP1
TRIB3
TRIM27
TRIM39
TRIM47
TRIM66
TRIML2
TRIP11
TRMT2B
TROVE2
TRPM1
TRPM7
TRPV1
TRPV4
TSPAN10
TSTA3
TTLL1
TTYH3
TUBA3D
TUBA3E
TUBA8
TUSC5
U2AF2
UBA2
UBB
UBE2D4
UBE2H
UBR5
UBXN1
UBXN11
UBXN7
UCK1
UCKL1
UCN
UFC1
UFSP2
UNKL
UPF2
UQCRC1
UQCRHL
URM1
USF2
USP12
USP16
USP39
USP4
UTP14C
UTRN
UTS2
VAV1
VKORC1L1
VMO1
VPS11
VPS25
VPS26A
VPS33A
VPS4A
VSIG10
VSTM1
VSX1
WAS
WBP2
WDR13
WDR4
WDR44
WDR45
WDR47
WDR70
WHSC1L1
WIPI2
WNT1
WNT8A
XG
XIAP
XIRP1
XKR7
XRCC1
XYLB
YDJC
YIF1B
YPEL1
YY1
YY1AP1
ZBED2
ZBED4
ZBTB12
ZBTB17
ZBTB3
ZBTB40
ZBTB6
ZC3H14
ZC3HAV1L
ZCCHC4
ZCCHC8
ZDHHC13
ZDHHC9
ZEB1
ZFAT
ZFYVE16
ZMAT1
ZMAT3
ZMYND10
ZMYND19
ZNF138
ZNF143
ZNF146
ZNF205
ZNF257
ZNF329
ZNF341
ZNF383
ZNF407
ZNF414
ZNF417
ZNF441
ZNF468
ZNF493
ZNF527
ZNF568
ZNF57
ZNF579
ZNF585B
ZNF587
ZNF606
ZNF610
ZNF611
ZNF627
ZNF668
ZNF682
ZNF705A
ZNF707
ZNF761
ZNF768
ZNF77
ZNF776
ZNF778
ZNF786
ZNF789
ZNF813
ZNF814
ZNF845
ZNF91
ZNRF2
ZSCAN1
ZSCAN10
ZSCAN4

## Sheet: Experimentally validated
Gene	Source
ACE2	10.2741/2182
ADGRA2	10.2741/2182
AFF4	10.2741/2182
AGPAT4	10.2741/2182
ALDH1A2	10.2741/2182
ATP13A4	10.2741/2182
ATP2C1	10.2741/2182
CAPNS1	10.2741/2182
CD99	10.1101/gr.275472.121	GSE151287
CDS1	10.2741/2182
CELSR2	10.2741/2182
CEP290	10.2741/2182
CNTN5	10.2741/2182
DLG2	10.1101/gr.275472.121	GSE151287
DUSP10	10.2741/2182
EIF4B	10.2741/2182
ELP2	10.2741/2182
FANCF	10.2741/2182
FGFR3	10.1371/journal.pone.0008535
FMN2	10.2741/2182
GDAP1	10.2741/2182
HMOX1	10.3892/mmr.2014.2196
HOXC8	10.1073/pnas.0711896105
IFI44	10.2741/2182
IFIT1	10.2741/2182
IFITM1	10.2741/2182
IFITM2	10.2741/2182
ITSN1	10.2741/2182
KLF8	10.2741/2182
LINC02126	10.2741/2182
MIS12	10.2741/2182
MMS19	10.2741/2182
MSN	10.2741/2182
MTPN	10.2741/2182
MVK	10.2741/2182
NFIB	10.2741/2182
NFYC	10.1101/gr.275472.121	GSE151287
NR1D2	10.2741/2182
OAS3	10.2741/2182
OR13A1	10.2741/2182
PCDH9	10.1101/gr.275472.121	GSE151287
PCDHA	10.2741/2182
PCYT1B	10.2741/2182
PDGFC	10.2741/2182
PDP2	10.2741/2182
PFKFB1	10.2741/2182
PRDM10	10.2741/2182
PRRC2C	10.2741/2182
RCC2	10.2741/2182
RGS20	10.2741/2182
RPL29	10.2741/2182
RSPO3	10.2741/2182
RTL6	10.2741/2182
RUFY3	10.2741/2182
SORCS3	10.2741/2182
SSTR1	10.2741/2182
ST8SIA2	10.1016/j.febslet.2014.01.024
TRIM22	10.2741/2182
TSSK3	10.2741/2182
VPS29	10.2741/2182
XPR1	10.2741/2182
ZCCHC17	10.2741/2182
ZNF250	10.2741/2182
ZNF280B	10.2741/2182
ZNF395	10.2741/2182
ZNF618	10.1101/gr.275472.121	GSE151287
